# Supplementary material for: The Visual N1 Is Sensitive to Deviations from Natural Texture Appearance
Source: PLoS One. 2015 Sep 10;10(9):e0136471. doi: 10.1371/journal.pone.0136471 (PMC4565630; doi:10.1371/journal.pone.0136471)
Supplement: S1 File — (ZIP) [file pone.0136471.s001.zip]

Archive with 17 entries (17 files):
- NStexture_samediff-1-1.edat2
- NStexture_samediff-2-1.edat2
- NStexture_samediff-3-1.edat2
- NStexture_samediff-4-1.edat2
- NStexture_samediff-5-1.edat2
- NStexture_samediff-6-1.edat2
- NStexture_samediff-7-1.edat2
- NStexture_samediff-8-1.edat2
- NStexture_samediff-9-1.edat2
- NStexture_samediff-10-1.edat2
- NStexture_samediff-11-1.edat2
- NStexture_samediff-12-1.edat2
- NStexture_samediff-13-1.edat2
- NStexture_samediff-14-1.edat2
- NStexture_samediff-15-1.edat2
- NStexture_samediff-16-1.edat2
- NStexture_samediff-17-1.edat2
