# Supplementary material for: The Visual N1 Is Sensitive to Deviations from Natural Texture Appearance
Source: PLoS One. 2015 Sep 10;10(9):e0136471. doi: 10.1371/journal.pone.0136471 (PMC4565630; doi:10.1371/journal.pone.0136471)
Supplement: S2 File — (ZIP) [file pone.0136471.s002.zip]

Archive with 96 entries (89 files):
- texturePosNeg_gmi_N15/
- texturePosNeg_gmi_N15/categories.xml
- __MACOSX/
- __MACOSX/texturePosNeg_gmi_N15/
- __MACOSX/texturePosNeg_gmi_N15/._categories.xml
- texturePosNeg_gmi_N15/Contents/
- texturePosNeg_gmi_N15/Contents/Info.plist
- __MACOSX/texturePosNeg_gmi_N15/Contents/
- __MACOSX/texturePosNeg_gmi_N15/Contents/._Info.plist
- texturePosNeg_gmi_N15/Contents/PkgInfo
- __MACOSX/texturePosNeg_gmi_N15/Contents/._PkgInfo
- texturePosNeg_gmi_N15/epochs.xml
- __MACOSX/texturePosNeg_gmi_N15/._epochs.xml
- texturePosNeg_gmi_N15/Events_ECI_TCPIP_55513.xml
- __MACOSX/texturePosNeg_gmi_N15/._Events_ECI_TCPIP_55513.xml
- texturePosNeg_gmi_N15/Events_Tech_Markup.xml
- __MACOSX/texturePosNeg_gmi_N15/._Events_Tech_Markup.xml
- texturePosNeg_gmi_N15/history.xml
- __MACOSX/texturePosNeg_gmi_N15/._history.xml
- texturePosNeg_gmi_N15/Info.plist
- __MACOSX/texturePosNeg_gmi_N15/._Info.plist
- texturePosNeg_gmi_N15/info.xml
- __MACOSX/texturePosNeg_gmi_N15/._info.xml
- texturePosNeg_gmi_N15/info.xml.bak
- __MACOSX/texturePosNeg_gmi_N15/._info.xml.bak
- texturePosNeg_gmi_N15/info1.xml
- __MACOSX/texturePosNeg_gmi_N15/._info1.xml
- texturePosNeg_gmi_N15/po_vpref.xml
- __MACOSX/texturePosNeg_gmi_N15/._po_vpref.xml
- texturePosNeg_gmi_N15/sensorLayout.xml
- __MACOSX/texturePosNeg_gmi_N15/._sensorLayout.xml
- texturePosNeg_gmi_N15/signal1.bin
- __MACOSX/texturePosNeg_gmi_N15/._signal1.bin
- texturePosNeg_gmi_N15/subjects/
- texturePosNeg_gmi_N15/subjects/subj11_texturePosNeg.xml
- __MACOSX/texturePosNeg_gmi_N15/subjects/
- __MACOSX/texturePosNeg_gmi_N15/subjects/._subj11_texturePosNeg.xml
- texturePosNeg_gmi_N15/subjects/subj11_texturePosNeg.xyz
- __MACOSX/texturePosNeg_gmi_N15/subjects/._subj11_texturePosNeg.xyz
- texturePosNeg_gmi_N15/subjects/subj13_texturePosNeg.xml
- __MACOSX/texturePosNeg_gmi_N15/subjects/._subj13_texturePosNeg.xml
- texturePosNeg_gmi_N15/subjects/subj13_texturePosNeg.xyz
- __MACOSX/texturePosNeg_gmi_N15/subjects/._subj13_texturePosNeg.xyz
- texturePosNeg_gmi_N15/subjects/subj15_texturePosNeg.xml
- __MACOSX/texturePosNeg_gmi_N15/subjects/._subj15_texturePosNeg.xml
- texturePosNeg_gmi_N15/subjects/subj15_texturePosNeg.xyz
- __MACOSX/texturePosNeg_gmi_N15/subjects/._subj15_texturePosNeg.xyz
- texturePosNeg_gmi_N15/subjects/subj16_texturePosNeg.xml
- __MACOSX/texturePosNeg_gmi_N15/subjects/._subj16_texturePosNeg.xml
- texturePosNeg_gmi_N15/subjects/subj16_texturePosNeg.xyz
- __MACOSX/texturePosNeg_gmi_N15/subjects/._subj16_texturePosNeg.xyz
- texturePosNeg_gmi_N15/subjects/subj17_texturePosNeg.xml
- __MACOSX/texturePosNeg_gmi_N15/subjects/._subj17_texturePosNeg.xml
- texturePosNeg_gmi_N15/subjects/subj17_texturePosNeg.xyz
- __MACOSX/texturePosNeg_gmi_N15/subjects/._subj17_texturePosNeg.xyz
- texturePosNeg_gmi_N15/subjects/subj1_texturePosNeg.xml
- __MACOSX/texturePosNeg_gmi_N15/subjects/._subj1_texturePosNeg.xml
- texturePosNeg_gmi_N15/subjects/subj1_texturePosNeg.xyz
- __MACOSX/texturePosNeg_gmi_N15/subjects/._subj1_texturePosNeg.xyz
- texturePosNeg_gmi_N15/subjects/Subj3_AnimacyUpInv.xml
- __MACOSX/texturePosNeg_gmi_N15/subjects/._Subj3_AnimacyUpInv.xml
- texturePosNeg_gmi_N15/subjects/Subj3_AnimacyUpInv.xyz
- __MACOSX/texturePosNeg_gmi_N15/subjects/._Subj3_AnimacyUpInv.xyz
- texturePosNeg_gmi_N15/subjects/subj3_texturePosNeg.xml
- __MACOSX/texturePosNeg_gmi_N15/subjects/._subj3_texturePosNeg.xml
- texturePosNeg_gmi_N15/subjects/subj3_texturePosNeg.xyz
- __MACOSX/texturePosNeg_gmi_N15/subjects/._subj3_texturePosNeg.xyz
- texturePosNeg_gmi_N15/subjects/subj4_texturePosNeg.xml
- __MACOSX/texturePosNeg_gmi_N15/subjects/._subj4_texturePosNeg.xml
- texturePosNeg_gmi_N15/subjects/subj4_texturePosNeg.xyz
- __MACOSX/texturePosNeg_gmi_N15/subjects/._subj4_texturePosNeg.xyz
- texturePosNeg_gmi_N15/subjects/subj5_texturePosNeg.xml
- __MACOSX/texturePosNeg_gmi_N15/subjects/._subj5_texturePosNeg.xml
- texturePosNeg_gmi_N15/subjects/subj5_texturePosNeg.xyz
- __MACOSX/texturePosNeg_gmi_N15/subjects/._subj5_texturePosNeg.xyz
- texturePosNeg_gmi_N15/subjects/subj6_texturePosNeg.xml
- __MACOSX/texturePosNeg_gmi_N15/subjects/._subj6_texturePosNeg.xml
- texturePosNeg_gmi_N15/subjects/subj6_texturePosNeg.xyz
- __MACOSX/texturePosNeg_gmi_N15/subjects/._subj6_texturePosNeg.xyz
- texturePosNeg_gmi_N15/subjects/subj7_texturePosNeg.xml
- __MACOSX/texturePosNeg_gmi_N15/subjects/._subj7_texturePosNeg.xml
- texturePosNeg_gmi_N15/subjects/subj7_texturePosNeg.xyz
- __MACOSX/texturePosNeg_gmi_N15/subjects/._subj7_texturePosNeg.xyz
- texturePosNeg_gmi_N15/subjects/subj8_texturePosNeg.xml
- __MACOSX/texturePosNeg_gmi_N15/subjects/._subj8_texturePosNeg.xml
- texturePosNeg_gmi_N15/subjects/subj8_texturePosNeg.xyz
- __MACOSX/texturePosNeg_gmi_N15/subjects/._subj8_texturePosNeg.xyz
- texturePosNeg_gmi_N15/subjects/subj9_texturePosNeg.xml
- __MACOSX/texturePosNeg_gmi_N15/subjects/._subj9_texturePosNeg.xml
- texturePosNeg_gmi_N15/subjects/subj9_texturePosNeg.xyz
- __MACOSX/texturePosNeg_gmi_N15/subjects/._subj9_texturePosNeg.xyz
- texturePosNeg_gmi_N15/subjects/texturePilot_jh.xml
- __MACOSX/texturePosNeg_gmi_N15/subjects/._texturePilot_jh.xml
- texturePosNeg_gmi_N15/subjects/texturePilot_jh.xyz
- __MACOSX/texturePosNeg_gmi_N15/subjects/._texturePilot_jh.xyz
- __MACOSX/._texturePosNeg_gmi_N15
