# Supplementary material for: The Visual N1 Is Sensitive to Deviations from Natural Texture Appearance
Source: PLoS One. 2015 Sep 10;10(9):e0136471. doi: 10.1371/journal.pone.0136471 (PMC4565630; doi:10.1371/journal.pone.0136471)
Supplement: S2 File — (ZIP) [file pone.0136471.s002.zip › texturePosNeg_gmi_N15/categories.xml]

<?xml version="1.0" encoding="iso-8859-1" standalone="yes" ?>
<categories xmlns="http://www.egi.com/categories_mff" xmlns:xsi="http://www.w3.org/2001/XMLSchema-instance">
    <cat>
        <name>RealNeg</name>
        <segments>
            <seg status="unedited">
                <name>Average</name>
                <beginTime>0</beginTime>
                <endTime>1000000000</endTime>
                <evtBegin>101000000</evtBegin>
                <evtEnd>101000000</evtEnd>
                <keys>
                    <key>
                        <keyCode>#seg</keyCode>
                        <data dataType="long">1</data>
                    </key>
                    <key>
                        <keyCode>FILE</keyCode>
                        <data dataType="fileReference">texturePilot_jh.fil.seg.blc.blc</data>
                    </key>
                    <key>
                        <keyCode>subj</keyCode>
                        <data dataType="person">texturePilot_jh</data>
                    </key>
                </keys>
            </seg>
            <seg status="unedited">
                <name>Average</name>
                <beginTime>1000000000</beginTime>
                <endTime>2000000000</endTime>
                <evtBegin>1101000000</evtBegin>
                <evtEnd>1101000000</evtEnd>
                <keys>
                    <key>
                        <keyCode>#seg</keyCode>
                        <data dataType="long">1</data>
                    </key>
                    <key>
                        <keyCode>FILE</keyCode>
                        <data dataType="fileReference">subj1_texturePosNeg.fil.seg.b.1</data>
                    </key>
                    <key>
                        <keyCode>subj</keyCode>
                        <data dataType="person">subj1_texturePosNeg</data>
                    </key>
                </keys>
            </seg>
            <seg status="unedited">
                <name>Average</name>
                <beginTime>2000000000</beginTime>
                <endTime>3000000000</endTime>
                <evtBegin>2101000000</evtBegin>
                <evtEnd>2101000000</evtEnd>
                <keys>
                    <key>
                        <keyCode>#seg</keyCode>
                        <data dataType="long">1</data>
                    </key>
                    <key>
                        <keyCode>FILE</keyCode>
                        <data dataType="fileReference">Subj2_texturePosNeg.fil.seg.b.1</data>
                    </key>
                    <key>
                        <keyCode>subj</keyCode>
                        <data dataType="person">Subj3_AnimacyUpInv</data>
                    </key>
                </keys>
            </seg>
            <seg status="unedited">
                <name>Average</name>
                <beginTime>3000000000</beginTime>
                <endTime>4000000000</endTime>
                <evtBegin>3101000000</evtBegin>
                <evtEnd>3101000000</evtEnd>
                <keys>
                    <key>
                        <keyCode>#seg</keyCode>
                        <data dataType="long">1</data>
                    </key>
                    <key>
                        <keyCode>FILE</keyCode>
                        <data dataType="fileReference">subj3_texturePosNeg.fil.seg.b.1</data>
                    </key>
                    <key>
                        <keyCode>subj</keyCode>
                        <data dataType="person">subj3_texturePosNeg</data>
                    </key>
                </keys>
            </seg>
            <seg status="unedited">
                <name>Average</name>
                <beginTime>4000000000</beginTime>
                <endTime>5000000000</endTime>
                <evtBegin>4101000000</evtBegin>
                <evtEnd>4101000000</evtEnd>
                <keys>
                    <key>
                        <keyCode>#seg</keyCode>
                        <data dataType="long">1</data>
                    </key>
                    <key>
                        <keyCode>FILE</keyCode>
                        <data dataType="fileReference">subj4_texturePosNeg.fil.seg.b.1</data>
                    </key>
                    <key>
                        <keyCode>subj</keyCode>
                        <data dataType="person">subj4_texturePosNeg</data>
                    </key>
                </keys>
            </seg>
            <seg status="unedited">
                <name>Average</name>
                <beginTime>5000000000</beginTime>
                <endTime>6000000000</endTime>
                <evtBegin>5101000000</evtBegin>
                <evtEnd>5101000000</evtEnd>
                <keys>
                    <key>
                        <keyCode>#seg</keyCode>
                        <data dataType="long">1</data>
                    </key>
                    <key>
                        <keyCode>FILE</keyCode>
                        <data dataType="fileReference">subj5_texturePosNeg.fil.seg.b.1</data>
                    </key>
                    <key>
                        <keyCode>subj</keyCode>
                        <data dataType="person">subj5_texturePosNeg</data>
                    </key>
                </keys>
            </seg>
            <seg status="unedited">
                <name>Average</name>
                <beginTime>6000000000</beginTime>
                <endTime>7000000000</endTime>
                <evtBegin>6101000000</evtBegin>
                <evtEnd>6101000000</evtEnd>
                <keys>
                    <key>
                        <keyCode>#seg</keyCode>
                        <data dataType="long">1</data>
                    </key>
                    <key>
                        <keyCode>FILE</keyCode>
                        <data dataType="fileReference">subj6_texturePosNeg.fil.seg.b.1</data>
                    </key>
                    <key>
                        <keyCode>subj</keyCode>
                        <data dataType="person">subj6_texturePosNeg</data>
                    </key>
                </keys>
            </seg>
            <seg status="unedited">
                <name>Average</name>
                <beginTime>7000000000</beginTime>
                <endTime>8000000000</endTime>
                <evtBegin>7101000000</evtBegin>
                <evtEnd>7101000000</evtEnd>
                <keys>
                    <key>
                        <keyCode>#seg</keyCode>
                        <data dataType="long">1</data>
                    </key>
                    <key>
                        <keyCode>FILE</keyCode>
                        <data dataType="fileReference">subj7_texturePosNeg.fil.seg.b.1</data>
                    </key>
                    <key>
                        <keyCode>subj</keyCode>
                        <data dataType="person">subj7_texturePosNeg</data>
                    </key>
                </keys>
            </seg>
            <seg status="unedited">
                <name>Average</name>
                <beginTime>8000000000</beginTime>
                <endTime>9000000000</endTime>
                <evtBegin>8101000000</evtBegin>
                <evtEnd>8101000000</evtEnd>
                <keys>
                    <key>
                        <keyCode>#seg</keyCode>
                        <data dataType="long">1</data>
                    </key>
                    <key>
                        <keyCode>FILE</keyCode>
                        <data dataType="fileReference">subj8_texturePosNeg.fil.seg.b.1</data>
                    </key>
                    <key>
                        <keyCode>subj</keyCode>
                        <data dataType="person">subj8_texturePosNeg</data>
                    </key>
                </keys>
            </seg>
            <seg status="unedited">
                <name>Average</name>
                <beginTime>9000000000</beginTime>
                <endTime>10000000000</endTime>
                <evtBegin>9101000000</evtBegin>
                <evtEnd>9101000000</evtEnd>
                <keys>
                    <key>
                        <keyCode>#seg</keyCode>
                        <data dataType="long">1</data>
                    </key>
                    <key>
                        <keyCode>FILE</keyCode>
                        <data dataType="fileReference">subj9_texturePosNeg.fil.seg.b.1</data>
                    </key>
                    <key>
                        <keyCode>subj</keyCode>
                        <data dataType="person">subj9_texturePosNeg</data>
                    </key>
                </keys>
            </seg>
            <seg status="unedited">
                <name>Average</name>
                <beginTime>10000000000</beginTime>
                <endTime>11000000000</endTime>
                <evtBegin>10101000000</evtBegin>
                <evtEnd>10101000000</evtEnd>
                <keys>
                    <key>
                        <keyCode>#seg</keyCode>
                        <data dataType="long">1</data>
                    </key>
                    <key>
                        <keyCode>FILE</keyCode>
                        <data dataType="fileReference">subj11_texturePosNeg.fil.se.b.1</data>
                    </key>
                    <key>
                        <keyCode>subj</keyCode>
                        <data dataType="person">subj11_texturePosNeg</data>
                    </key>
                </keys>
            </seg>
            <seg status="unedited">
                <name>Average</name>
                <beginTime>11000000000</beginTime>
                <endTime>12000000000</endTime>
                <evtBegin>11101000000</evtBegin>
                <evtEnd>11101000000</evtEnd>
                <keys>
                    <key>
                        <keyCode>#seg</keyCode>
                        <data dataType="long">1</data>
                    </key>
                    <key>
                        <keyCode>FILE</keyCode>
                        <data dataType="fileReference">subj13_texturePosNeg.fil.se.b.1</data>
                    </key>
                    <key>
                        <keyCode>subj</keyCode>
                        <data dataType="person">subj13_texturePosNeg</data>
                    </key>
                </keys>
            </seg>
            <seg status="unedited">
                <name>Average</name>
                <beginTime>12000000000</beginTime>
                <endTime>13000000000</endTime>
                <evtBegin>12101000000</evtBegin>
                <evtEnd>12101000000</evtEnd>
                <keys>
                    <key>
                        <keyCode>#seg</keyCode>
                        <data dataType="long">1</data>
                    </key>
                    <key>
                        <keyCode>FILE</keyCode>
                        <data dataType="fileReference">subj15_texturePosNeg.fil.se.b.1</data>
                    </key>
                    <key>
                        <keyCode>subj</keyCode>
                        <data dataType="person">subj15_texturePosNeg</data>
                    </key>
                </keys>
            </seg>
            <seg status="unedited">
                <name>Average</name>
                <beginTime>13000000000</beginTime>
                <endTime>14000000000</endTime>
                <evtBegin>13101000000</evtBegin>
                <evtEnd>13101000000</evtEnd>
                <keys>
                    <key>
                        <keyCode>#seg</keyCode>
                        <data dataType="long">1</data>
                    </key>
                    <key>
                        <keyCode>FILE</keyCode>
                        <data dataType="fileReference">subj16_texturePosNeg .fil.s.b.1</data>
                    </key>
                    <key>
                        <keyCode>subj</keyCode>
                        <data dataType="person">subj16_texturePosNeg</data>
                    </key>
                </keys>
            </seg>
            <seg status="unedited">
                <name>Average</name>
                <beginTime>14000000000</beginTime>
                <endTime>15000000000</endTime>
                <evtBegin>14101000000</evtBegin>
                <evtEnd>14101000000</evtEnd>
                <keys>
                    <key>
                        <keyCode>#seg</keyCode>
                        <data dataType="long">1</data>
                    </key>
                    <key>
                        <keyCode>FILE</keyCode>
                        <data dataType="fileReference">subj17_texturePosNeg.fil.se.b.1</data>
                    </key>
                    <key>
                        <keyCode>subj</keyCode>
                        <data dataType="person">subj17_texturePosNeg</data>
                    </key>
                </keys>
            </seg>
        </segments>
    </cat>
    <cat>
        <name>RealPos</name>
        <segments>
            <seg status="unedited">
                <name>Average</name>
                <beginTime>15000000000</beginTime>
                <endTime>16000000000</endTime>
                <evtBegin>15101000000</evtBegin>
                <evtEnd>15101000000</evtEnd>
                <keys>
                    <key>
                        <keyCode>#seg</keyCode>
                        <data dataType="long">1</data>
                    </key>
                    <key>
                        <keyCode>FILE</keyCode>
                        <data dataType="fileReference">texturePilot_jh.fil.seg.blc.blc</data>
                    </key>
                    <key>
                        <keyCode>subj</keyCode>
                        <data dataType="person">texturePilot_jh</data>
                    </key>
                </keys>
            </seg>
            <seg status="unedited">
                <name>Average</name>
                <beginTime>16000000000</beginTime>
                <endTime>17000000000</endTime>
                <evtBegin>16101000000</evtBegin>
                <evtEnd>16101000000</evtEnd>
                <keys>
                    <key>
                        <keyCode>#seg</keyCode>
                        <data dataType="long">1</data>
                    </key>
                    <key>
                        <keyCode>FILE</keyCode>
                        <data dataType="fileReference">subj1_texturePosNeg.fil.seg.b.1</data>
                    </key>
                    <key>
                        <keyCode>subj</keyCode>
                        <data dataType="person">subj1_texturePosNeg</data>
                    </key>
                </keys>
            </seg>
            <seg status="unedited">
                <name>Average</name>
                <beginTime>17000000000</beginTime>
                <endTime>18000000000</endTime>
                <evtBegin>17101000000</evtBegin>
                <evtEnd>17101000000</evtEnd>
                <keys>
                    <key>
                        <keyCode>#seg</keyCode>
                        <data dataType="long">1</data>
                    </key>
                    <key>
                        <keyCode>FILE</keyCode>
                        <data dataType="fileReference">Subj2_texturePosNeg.fil.seg.b.1</data>
                    </key>
                    <key>
                        <keyCode>subj</keyCode>
                        <data dataType="person">Subj3_AnimacyUpInv</data>
                    </key>
                </keys>
            </seg>
            <seg status="unedited">
                <name>Average</name>
                <beginTime>18000000000</beginTime>
                <endTime>19000000000</endTime>
                <evtBegin>18101000000</evtBegin>
                <evtEnd>18101000000</evtEnd>
                <keys>
                    <key>
                        <keyCode>#seg</keyCode>
                        <data dataType="long">1</data>
                    </key>
                    <key>
                        <keyCode>FILE</keyCode>
                        <data dataType="fileReference">subj3_texturePosNeg.fil.seg.b.1</data>
                    </key>
                    <key>
                        <keyCode>subj</keyCode>
                        <data dataType="person">subj3_texturePosNeg</data>
                    </key>
                </keys>
            </seg>
            <seg status="unedited">
                <name>Average</name>
                <beginTime>19000000000</beginTime>
                <endTime>20000000000</endTime>
                <evtBegin>19101000000</evtBegin>
                <evtEnd>19101000000</evtEnd>
                <keys>
                    <key>
                        <keyCode>#seg</keyCode>
                        <data dataType="long">1</data>
                    </key>
                    <key>
                        <keyCode>FILE</keyCode>
                        <data dataType="fileReference">subj4_texturePosNeg.fil.seg.b.1</data>
                    </key>
                    <key>
                        <keyCode>subj</keyCode>
                        <data dataType="person">subj4_texturePosNeg</data>
                    </key>
                </keys>
            </seg>
            <seg status="unedited">
                <name>Average</name>
                <beginTime>20000000000</beginTime>
                <endTime>21000000000</endTime>
                <evtBegin>20101000000</evtBegin>
                <evtEnd>20101000000</evtEnd>
                <keys>
                    <key>
                        <keyCode>#seg</keyCode>
                        <data dataType="long">1</data>
                    </key>
                    <key>
                        <keyCode>FILE</keyCode>
                        <data dataType="fileReference">subj5_texturePosNeg.fil.seg.b.1</data>
                    </key>
                    <key>
                        <keyCode>subj</keyCode>
                        <data dataType="person">subj5_texturePosNeg</data>
                    </key>
                </keys>
            </seg>
            <seg status="unedited">
                <name>Average</name>
                <beginTime>21000000000</beginTime>
                <endTime>22000000000</endTime>
                <evtBegin>21101000000</evtBegin>
                <evtEnd>21101000000</evtEnd>
                <keys>
                    <key>
                        <keyCode>#seg</keyCode>
                        <data dataType="long">1</data>
                    </key>
                    <key>
                        <keyCode>FILE</keyCode>
                        <data dataType="fileReference">subj6_texturePosNeg.fil.seg.b.1</data>
                    </key>
                    <key>
                        <keyCode>subj</keyCode>
                        <data dataType="person">subj6_texturePosNeg</data>
                    </key>
                </keys>
            </seg>
            <seg status="unedited">
                <name>Average</name>
                <beginTime>22000000000</beginTime>
                <endTime>23000000000</endTime>
                <evtBegin>22101000000</evtBegin>
                <evtEnd>22101000000</evtEnd>
                <keys>
                    <key>
                        <keyCode>#seg</keyCode>
                        <data dataType="long">1</data>
                    </key>
                    <key>
                        <keyCode>FILE</keyCode>
                        <data dataType="fileReference">subj7_texturePosNeg.fil.seg.b.1</data>
                    </key>
                    <key>
                        <keyCode>subj</keyCode>
                        <data dataType="person">subj7_texturePosNeg</data>
                    </key>
                </keys>
            </seg>
            <seg status="unedited">
                <name>Average</name>
                <beginTime>23000000000</beginTime>
                <endTime>24000000000</endTime>
                <evtBegin>23101000000</evtBegin>
                <evtEnd>23101000000</evtEnd>
                <keys>
                    <key>
                        <keyCode>#seg</keyCode>
                        <data dataType="long">1</data>
                    </key>
                    <key>
                        <keyCode>FILE</keyCode>
                        <data dataType="fileReference">subj8_texturePosNeg.fil.seg.b.1</data>
                    </key>
                    <key>
                        <keyCode>subj</keyCode>
                        <data dataType="person">subj8_texturePosNeg</data>
                    </key>
                </keys>
            </seg>
            <seg status="unedited">
                <name>Average</name>
                <beginTime>24000000000</beginTime>
                <endTime>25000000000</endTime>
                <evtBegin>24101000000</evtBegin>
                <evtEnd>24101000000</evtEnd>
                <keys>
                    <key>
                        <keyCode>#seg</keyCode>
                        <data dataType="long">1</data>
                    </key>
                    <key>
                        <keyCode>FILE</keyCode>
                        <data dataType="fileReference">subj9_texturePosNeg.fil.seg.b.1</data>
                    </key>
                    <key>
                        <keyCode>subj</keyCode>
                        <data dataType="person">subj9_texturePosNeg</data>
                    </key>
                </keys>
            </seg>
            <seg status="unedited">
                <name>Average</name>
                <beginTime>25000000000</beginTime>
                <endTime>26000000000</endTime>
                <evtBegin>25101000000</evtBegin>
                <evtEnd>25101000000</evtEnd>
                <keys>
                    <key>
                        <keyCode>#seg</keyCode>
                        <data dataType="long">1</data>
                    </key>
                    <key>
                        <keyCode>FILE</keyCode>
                        <data dataType="fileReference">subj11_texturePosNeg.fil.se.b.1</data>
                    </key>
                    <key>
                        <keyCode>subj</keyCode>
                        <data dataType="person">subj11_texturePosNeg</data>
                    </key>
                </keys>
            </seg>
            <seg status="unedited">
                <name>Average</name>
                <beginTime>26000000000</beginTime>
                <endTime>27000000000</endTime>
                <evtBegin>26101000000</evtBegin>
                <evtEnd>26101000000</evtEnd>
                <keys>
                    <key>
                        <keyCode>#seg</keyCode>
                        <data dataType="long">1</data>
                    </key>
                    <key>
                        <keyCode>FILE</keyCode>
                        <data dataType="fileReference">subj13_texturePosNeg.fil.se.b.1</data>
                    </key>
                    <key>
                        <keyCode>subj</keyCode>
                        <data dataType="person">subj13_texturePosNeg</data>
                    </key>
                </keys>
            </seg>
            <seg status="unedited">
                <name>Average</name>
                <beginTime>27000000000</beginTime>
                <endTime>28000000000</endTime>
                <evtBegin>27101000000</evtBegin>
                <evtEnd>27101000000</evtEnd>
                <keys>
                    <key>
                        <keyCode>#seg</keyCode>
                        <data dataType="long">1</data>
                    </key>
                    <key>
                        <keyCode>FILE</keyCode>
                        <data dataType="fileReference">subj15_texturePosNeg.fil.se.b.1</data>
                    </key>
                    <key>
                        <keyCode>subj</keyCode>
                        <data dataType="person">subj15_texturePosNeg</data>
                    </key>
                </keys>
            </seg>
            <seg status="unedited">
                <name>Average</name>
                <beginTime>28000000000</beginTime>
                <endTime>29000000000</endTime>
                <evtBegin>28101000000</evtBegin>
                <evtEnd>28101000000</evtEnd>
                <keys>
                    <key>
                        <keyCode>#seg</keyCode>
                        <data dataType="long">1</data>
                    </key>
                    <key>
                        <keyCode>FILE</keyCode>
                        <data dataType="fileReference">subj16_texturePosNeg .fil.s.b.1</data>
                    </key>
                    <key>
                        <keyCode>subj</keyCode>
                        <data dataType="person">subj16_texturePosNeg</data>
                    </key>
                </keys>
            </seg>
            <seg status="unedited">
                <name>Average</name>
                <beginTime>29000000000</beginTime>
                <endTime>30000000000</endTime>
                <evtBegin>29101000000</evtBegin>
                <evtEnd>29101000000</evtEnd>
                <keys>
                    <key>
                        <keyCode>#seg</keyCode>
                        <data dataType="long">1</data>
                    </key>
                    <key>
                        <keyCode>FILE</keyCode>
                        <data dataType="fileReference">subj17_texturePosNeg.fil.se.b.1</data>
                    </key>
                    <key>
                        <keyCode>subj</keyCode>
                        <data dataType="person">subj17_texturePosNeg</data>
                    </key>
                </keys>
            </seg>
        </segments>
    </cat>
    <cat>
        <name>SynthNeg</name>
        <segments>
            <seg status="unedited">
                <name>Average</name>
                <beginTime>30000000000</beginTime>
                <endTime>31000000000</endTime>
                <evtBegin>30101000000</evtBegin>
                <evtEnd>30101000000</evtEnd>
                <keys>
                    <key>
                        <keyCode>#seg</keyCode>
                        <data dataType="long">1</data>
                    </key>
                    <key>
                        <keyCode>FILE</keyCode>
                        <data dataType="fileReference">texturePilot_jh.fil.seg.blc.blc</data>
                    </key>
                    <key>
                        <keyCode>subj</keyCode>
                        <data dataType="person">texturePilot_jh</data>
                    </key>
                </keys>
            </seg>
            <seg status="unedited">
                <name>Average</name>
                <beginTime>31000000000</beginTime>
                <endTime>32000000000</endTime>
                <evtBegin>31101000000</evtBegin>
                <evtEnd>31101000000</evtEnd>
                <keys>
                    <key>
                        <keyCode>#seg</keyCode>
                        <data dataType="long">1</data>
                    </key>
                    <key>
                        <keyCode>FILE</keyCode>
                        <data dataType="fileReference">subj1_texturePosNeg.fil.seg.b.1</data>
                    </key>
                    <key>
                        <keyCode>subj</keyCode>
                        <data dataType="person">subj1_texturePosNeg</data>
                    </key>
                </keys>
            </seg>
            <seg status="unedited">
                <name>Average</name>
                <beginTime>32000000000</beginTime>
                <endTime>33000000000</endTime>
                <evtBegin>32101000000</evtBegin>
                <evtEnd>32101000000</evtEnd>
                <keys>
                    <key>
                        <keyCode>#seg</keyCode>
                        <data dataType="long">1</data>
                    </key>
                    <key>
                        <keyCode>FILE</keyCode>
                        <data dataType="fileReference">Subj2_texturePosNeg.fil.seg.b.1</data>
                    </key>
                    <key>
                        <keyCode>subj</keyCode>
                        <data dataType="person">Subj3_AnimacyUpInv</data>
                    </key>
                </keys>
            </seg>
            <seg status="unedited">
                <name>Average</name>
                <beginTime>33000000000</beginTime>
                <endTime>34000000000</endTime>
                <evtBegin>33101000000</evtBegin>
                <evtEnd>33101000000</evtEnd>
                <keys>
                    <key>
                        <keyCode>#seg</keyCode>
                        <data dataType="long">1</data>
                    </key>
                    <key>
                        <keyCode>FILE</keyCode>
                        <data dataType="fileReference">subj3_texturePosNeg.fil.seg.b.1</data>
                    </key>
                    <key>
                        <keyCode>subj</keyCode>
                        <data dataType="person">subj3_texturePosNeg</data>
                    </key>
                </keys>
            </seg>
            <seg status="unedited">
                <name>Average</name>
                <beginTime>34000000000</beginTime>
                <endTime>35000000000</endTime>
                <evtBegin>34101000000</evtBegin>
                <evtEnd>34101000000</evtEnd>
                <keys>
                    <key>
                        <keyCode>#seg</keyCode>
                        <data dataType="long">1</data>
                    </key>
                    <key>
                        <keyCode>FILE</keyCode>
                        <data dataType="fileReference">subj4_texturePosNeg.fil.seg.b.1</data>
                    </key>
                    <key>
                        <keyCode>subj</keyCode>
                        <data dataType="person">subj4_texturePosNeg</data>
                    </key>
                </keys>
            </seg>
            <seg status="unedited">
                <name>Average</name>
                <beginTime>35000000000</beginTime>
                <endTime>36000000000</endTime>
                <evtBegin>35101000000</evtBegin>
                <evtEnd>35101000000</evtEnd>
                <keys>
                    <key>
                        <keyCode>#seg</keyCode>
                        <data dataType="long">1</data>
                    </key>
                    <key>
                        <keyCode>FILE</keyCode>
                        <data dataType="fileReference">subj5_texturePosNeg.fil.seg.b.1</data>
                    </key>
                    <key>
                        <keyCode>subj</keyCode>
                        <data dataType="person">subj5_texturePosNeg</data>
                    </key>
                </keys>
            </seg>
            <seg status="unedited">
                <name>Average</name>
                <beginTime>36000000000</beginTime>
                <endTime>37000000000</endTime>
                <evtBegin>36101000000</evtBegin>
                <evtEnd>36101000000</evtEnd>
                <keys>
                    <key>
                        <keyCode>#seg</keyCode>
                        <data dataType="long">1</data>
                    </key>
                    <key>
                        <keyCode>FILE</keyCode>
                        <data dataType="fileReference">subj6_texturePosNeg.fil.seg.b.1</data>
                    </key>
                    <key>
                        <keyCode>subj</keyCode>
                        <data dataType="person">subj6_texturePosNeg</data>
                    </key>
                </keys>
            </seg>
            <seg status="unedited">
                <name>Average</name>
                <beginTime>37000000000</beginTime>
                <endTime>38000000000</endTime>
                <evtBegin>37101000000</evtBegin>
                <evtEnd>37101000000</evtEnd>
                <keys>
                    <key>
                        <keyCode>#seg</keyCode>
                        <data dataType="long">1</data>
                    </key>
                    <key>
                        <keyCode>FILE</keyCode>
                        <data dataType="fileReference">subj7_texturePosNeg.fil.seg.b.1</data>
                    </key>
                    <key>
                        <keyCode>subj</keyCode>
                        <data dataType="person">subj7_texturePosNeg</data>
                    </key>
                </keys>
            </seg>
            <seg status="unedited">
                <name>Average</name>
                <beginTime>38000000000</beginTime>
                <endTime>39000000000</endTime>
                <evtBegin>38101000000</evtBegin>
                <evtEnd>38101000000</evtEnd>
                <keys>
                    <key>
                        <keyCode>#seg</keyCode>
                        <data dataType="long">1</data>
                    </key>
                    <key>
                        <keyCode>FILE</keyCode>
                        <data dataType="fileReference">subj8_texturePosNeg.fil.seg.b.1</data>
                    </key>
                    <key>
                        <keyCode>subj</keyCode>
                        <data dataType="person">subj8_texturePosNeg</data>
                    </key>
                </keys>
            </seg>
            <seg status="unedited">
                <name>Average</name>
                <beginTime>39000000000</beginTime>
                <endTime>40000000000</endTime>
                <evtBegin>39101000000</evtBegin>
                <evtEnd>39101000000</evtEnd>
                <keys>
                    <key>
                        <keyCode>#seg</keyCode>
                        <data dataType="long">1</data>
                    </key>
                    <key>
                        <keyCode>FILE</keyCode>
                        <data dataType="fileReference">subj9_texturePosNeg.fil.seg.b.1</data>
                    </key>
                    <key>
                        <keyCode>subj</keyCode>
                        <data dataType="person">subj9_texturePosNeg</data>
                    </key>
                </keys>
            </seg>
            <seg status="unedited">
                <name>Average</name>
                <beginTime>40000000000</beginTime>
                <endTime>41000000000</endTime>
                <evtBegin>40101000000</evtBegin>
                <evtEnd>40101000000</evtEnd>
                <keys>
                    <key>
                        <keyCode>#seg</keyCode>
                        <data dataType="long">1</data>
                    </key>
                    <key>
                        <keyCode>FILE</keyCode>
                        <data dataType="fileReference">subj11_texturePosNeg.fil.se.b.1</data>
                    </key>
                    <key>
                        <keyCode>subj</keyCode>
                        <data dataType="person">subj11_texturePosNeg</data>
                    </key>
                </keys>
            </seg>
            <seg status="unedited">
                <name>Average</name>
                <beginTime>41000000000</beginTime>
                <endTime>42000000000</endTime>
                <evtBegin>41101000000</evtBegin>
                <evtEnd>41101000000</evtEnd>
                <keys>
                    <key>
                        <keyCode>#seg</keyCode>
                        <data dataType="long">1</data>
                    </key>
                    <key>
                        <keyCode>FILE</keyCode>
                        <data dataType="fileReference">subj13_texturePosNeg.fil.se.b.1</data>
                    </key>
                    <key>
                        <keyCode>subj</keyCode>
                        <data dataType="person">subj13_texturePosNeg</data>
                    </key>
                </keys>
            </seg>
            <seg status="unedited">
                <name>Average</name>
                <beginTime>42000000000</beginTime>
                <endTime>43000000000</endTime>
                <evtBegin>42101000000</evtBegin>
                <evtEnd>42101000000</evtEnd>
                <keys>
                    <key>
                        <keyCode>#seg</keyCode>
                        <data dataType="long">1</data>
                    </key>
                    <key>
                        <keyCode>FILE</keyCode>
                        <data dataType="fileReference">subj15_texturePosNeg.fil.se.b.1</data>
                    </key>
                    <key>
                        <keyCode>subj</keyCode>
                        <data dataType="person">subj15_texturePosNeg</data>
                    </key>
                </keys>
            </seg>
            <seg status="unedited">
                <name>Average</name>
                <beginTime>43000000000</beginTime>
                <endTime>44000000000</endTime>
                <evtBegin>43101000000</evtBegin>
                <evtEnd>43101000000</evtEnd>
                <keys>
                    <key>
                        <keyCode>#seg</keyCode>
                        <data dataType="long">1</data>
                    </key>
                    <key>
                        <keyCode>FILE</keyCode>
                        <data dataType="fileReference">subj16_texturePosNeg .fil.s.b.1</data>
                    </key>
                    <key>
                        <keyCode>subj</keyCode>
                        <data dataType="person">subj16_texturePosNeg</data>
                    </key>
                </keys>
            </seg>
            <seg status="unedited">
                <name>Average</name>
                <beginTime>44000000000</beginTime>
                <endTime>45000000000</endTime>
                <evtBegin>44101000000</evtBegin>
                <evtEnd>44101000000</evtEnd>
                <keys>
                    <key>
                        <keyCode>#seg</keyCode>
                        <data dataType="long">1</data>
                    </key>
                    <key>
                        <keyCode>FILE</keyCode>
                        <data dataType="fileReference">subj17_texturePosNeg.fil.se.b.1</data>
                    </key>
                    <key>
                        <keyCode>subj</keyCode>
                        <data dataType="person">subj17_texturePosNeg</data>
                    </key>
                </keys>
            </seg>
        </segments>
    </cat>
    <cat>
        <name>SynthPos</name>
        <segments>
            <seg status="unedited">
                <name>Average</name>
                <beginTime>45000000000</beginTime>
                <endTime>46000000000</endTime>
                <evtBegin>45101000000</evtBegin>
                <evtEnd>45101000000</evtEnd>
                <keys>
                    <key>
                        <keyCode>#seg</keyCode>
                        <data dataType="long">1</data>
                    </key>
                    <key>
                        <keyCode>FILE</keyCode>
                        <data dataType="fileReference">texturePilot_jh.fil.seg.blc.blc</data>
                    </key>
                    <key>
                        <keyCode>subj</keyCode>
                        <data dataType="person">texturePilot_jh</data>
                    </key>
                </keys>
            </seg>
            <seg status="unedited">
                <name>Average</name>
                <beginTime>46000000000</beginTime>
                <endTime>47000000000</endTime>
                <evtBegin>46101000000</evtBegin>
                <evtEnd>46101000000</evtEnd>
                <keys>
                    <key>
                        <keyCode>#seg</keyCode>
                        <data dataType="long">1</data>
                    </key>
                    <key>
                        <keyCode>FILE</keyCode>
                        <data dataType="fileReference">subj1_texturePosNeg.fil.seg.b.1</data>
                    </key>
                    <key>
                        <keyCode>subj</keyCode>
                        <data dataType="person">subj1_texturePosNeg</data>
                    </key>
                </keys>
            </seg>
            <seg status="unedited">
                <name>Average</name>
                <beginTime>47000000000</beginTime>
                <endTime>48000000000</endTime>
                <evtBegin>47101000000</evtBegin>
                <evtEnd>47101000000</evtEnd>
                <keys>
                    <key>
                        <keyCode>#seg</keyCode>
                        <data dataType="long">1</data>
                    </key>
                    <key>
                        <keyCode>FILE</keyCode>
                        <data dataType="fileReference">Subj2_texturePosNeg.fil.seg.b.1</data>
                    </key>
                    <key>
                        <keyCode>subj</keyCode>
                        <data dataType="person">Subj3_AnimacyUpInv</data>
                    </key>
                </keys>
            </seg>
            <seg status="unedited">
                <name>Average</name>
                <beginTime>48000000000</beginTime>
                <endTime>49000000000</endTime>
                <evtBegin>48101000000</evtBegin>
                <evtEnd>48101000000</evtEnd>
                <keys>
                    <key>
                        <keyCode>#seg</keyCode>
                        <data dataType="long">1</data>
                    </key>
                    <key>
                        <keyCode>FILE</keyCode>
                        <data dataType="fileReference">subj3_texturePosNeg.fil.seg.b.1</data>
                    </key>
                    <key>
                        <keyCode>subj</keyCode>
                        <data dataType="person">subj3_texturePosNeg</data>
                    </key>
                </keys>
            </seg>
            <seg status="unedited">
                <name>Average</name>
                <beginTime>49000000000</beginTime>
                <endTime>50000000000</endTime>
                <evtBegin>49101000000</evtBegin>
                <evtEnd>49101000000</evtEnd>
                <keys>
                    <key>
                        <keyCode>#seg</keyCode>
                        <data dataType="long">1</data>
                    </key>
                    <key>
                        <keyCode>FILE</keyCode>
                        <data dataType="fileReference">subj4_texturePosNeg.fil.seg.b.1</data>
                    </key>
                    <key>
                        <keyCode>subj</keyCode>
                        <data dataType="person">subj4_texturePosNeg</data>
                    </key>
                </keys>
            </seg>
            <seg status="unedited">
                <name>Average</name>
                <beginTime>50000000000</beginTime>
                <endTime>51000000000</endTime>
                <evtBegin>50101000000</evtBegin>
                <evtEnd>50101000000</evtEnd>
                <keys>
                    <key>
                        <keyCode>#seg</keyCode>
                        <data dataType="long">1</data>
                    </key>
                    <key>
                        <keyCode>FILE</keyCode>
                        <data dataType="fileReference">subj5_texturePosNeg.fil.seg.b.1</data>
                    </key>
                    <key>
                        <keyCode>subj</keyCode>
                        <data dataType="person">subj5_texturePosNeg</data>
                    </key>
                </keys>
            </seg>
            <seg status="unedited">
                <name>Average</name>
                <beginTime>51000000000</beginTime>
                <endTime>52000000000</endTime>
                <evtBegin>51101000000</evtBegin>
                <evtEnd>51101000000</evtEnd>
                <keys>
                    <key>
                        <keyCode>#seg</keyCode>
                        <data dataType="long">1</data>
                    </key>
                    <key>
                        <keyCode>FILE</keyCode>
                        <data dataType="fileReference">subj6_texturePosNeg.fil.seg.b.1</data>
                    </key>
                    <key>
                        <keyCode>subj</keyCode>
                        <data dataType="person">subj6_texturePosNeg</data>
                    </key>
                </keys>
            </seg>
            <seg status="unedited">
                <name>Average</name>
                <beginTime>52000000000</beginTime>
                <endTime>53000000000</endTime>
                <evtBegin>52101000000</evtBegin>
                <evtEnd>52101000000</evtEnd>
                <keys>
                    <key>
                        <keyCode>#seg</keyCode>
                        <data dataType="long">1</data>
                    </key>
                    <key>
                        <keyCode>FILE</keyCode>
                        <data dataType="fileReference">subj7_texturePosNeg.fil.seg.b.1</data>
                    </key>
                    <key>
                        <keyCode>subj</keyCode>
                        <data dataType="person">subj7_texturePosNeg</data>
                    </key>
                </keys>
            </seg>
            <seg status="unedited">
                <name>Average</name>
                <beginTime>53000000000</beginTime>
                <endTime>54000000000</endTime>
                <evtBegin>53101000000</evtBegin>
                <evtEnd>53101000000</evtEnd>
                <keys>
                    <key>
                        <keyCode>#seg</keyCode>
                        <data dataType="long">1</data>
                    </key>
                    <key>
                        <keyCode>FILE</keyCode>
                        <data dataType="fileReference">subj8_texturePosNeg.fil.seg.b.1</data>
                    </key>
                    <key>
                        <keyCode>subj</keyCode>
                        <data dataType="person">subj8_texturePosNeg</data>
                    </key>
                </keys>
            </seg>
            <seg status="unedited">
                <name>Average</name>
                <beginTime>54000000000</beginTime>
                <endTime>55000000000</endTime>
                <evtBegin>54101000000</evtBegin>
                <evtEnd>54101000000</evtEnd>
                <keys>
                    <key>
                        <keyCode>#seg</keyCode>
                        <data dataType="long">1</data>
                    </key>
                    <key>
                        <keyCode>FILE</keyCode>
                        <data dataType="fileReference">subj9_texturePosNeg.fil.seg.b.1</data>
                    </key>
                    <key>
                        <keyCode>subj</keyCode>
                        <data dataType="person">subj9_texturePosNeg</data>
                    </key>
                </keys>
            </seg>
            <seg status="unedited">
                <name>Average</name>
                <beginTime>55000000000</beginTime>
                <endTime>56000000000</endTime>
                <evtBegin>55101000000</evtBegin>
                <evtEnd>55101000000</evtEnd>
                <keys>
                    <key>
                        <keyCode>#seg</keyCode>
                        <data dataType="long">1</data>
                    </key>
                    <key>
                        <keyCode>FILE</keyCode>
                        <data dataType="fileReference">subj11_texturePosNeg.fil.se.b.1</data>
                    </key>
                    <key>
                        <keyCode>subj</keyCode>
                        <data dataType="person">subj11_texturePosNeg</data>
                    </key>
                </keys>
            </seg>
            <seg status="unedited">
                <name>Average</name>
                <beginTime>56000000000</beginTime>
                <endTime>57000000000</endTime>
                <evtBegin>56101000000</evtBegin>
                <evtEnd>56101000000</evtEnd>
                <keys>
                    <key>
                        <keyCode>#seg</keyCode>
                        <data dataType="long">1</data>
                    </key>
                    <key>
                        <keyCode>FILE</keyCode>
                        <data dataType="fileReference">subj13_texturePosNeg.fil.se.b.1</data>
                    </key>
                    <key>
                        <keyCode>subj</keyCode>
                        <data dataType="person">subj13_texturePosNeg</data>
                    </key>
                </keys>
            </seg>
            <seg status="unedited">
                <name>Average</name>
                <beginTime>57000000000</beginTime>
                <endTime>58000000000</endTime>
                <evtBegin>57101000000</evtBegin>
                <evtEnd>57101000000</evtEnd>
                <keys>
                    <key>
                        <keyCode>#seg</keyCode>
                        <data dataType="long">1</data>
                    </key>
                    <key>
                        <keyCode>FILE</keyCode>
                        <data dataType="fileReference">subj15_texturePosNeg.fil.se.b.1</data>
                    </key>
                    <key>
                        <keyCode>subj</keyCode>
                        <data dataType="person">subj15_texturePosNeg</data>
                    </key>
                </keys>
            </seg>
            <seg status="unedited">
                <name>Average</name>
                <beginTime>58000000000</beginTime>
                <endTime>59000000000</endTime>
                <evtBegin>58101000000</evtBegin>
                <evtEnd>58101000000</evtEnd>
                <keys>
                    <key>
                        <keyCode>#seg</keyCode>
                        <data dataType="long">1</data>
                    </key>
                    <key>
                        <keyCode>FILE</keyCode>
                        <data dataType="fileReference">subj16_texturePosNeg .fil.s.b.1</data>
                    </key>
                    <key>
                        <keyCode>subj</keyCode>
                        <data dataType="person">subj16_texturePosNeg</data>
                    </key>
                </keys>
            </seg>
            <seg status="unedited">
                <name>Average</name>
                <beginTime>59000000000</beginTime>
                <endTime>60000000000</endTime>
                <evtBegin>59101000000</evtBegin>
                <evtEnd>59101000000</evtEnd>
                <keys>
                    <key>
                        <keyCode>#seg</keyCode>
                        <data dataType="long">1</data>
                    </key>
                    <key>
                        <keyCode>FILE</keyCode>
                        <data dataType="fileReference">subj17_texturePosNeg.fil.se.b.1</data>
                    </key>
                    <key>
                        <keyCode>subj</keyCode>
                        <data dataType="person">subj17_texturePosNeg</data>
                    </key>
                </keys>
            </seg>
        </segments>
    </cat>
</categories>
