# Supplementary material for: The Visual N1 Is Sensitive to Deviations from Natural Texture Appearance
Source: PLoS One. 2015 Sep 10;10(9):e0136471. doi: 10.1371/journal.pone.0136471 (PMC4565630; doi:10.1371/journal.pone.0136471)
Supplement: S2 File — (ZIP) [file pone.0136471.s002.zip › texturePosNeg_gmi_N15/Contents/Info.plist]

<?xml version="1.0" encoding="UTF-8"?><!DOCTYPE plist PUBLIC "-//Apple Computer//DTD PLIST 1.0//EN" "http://www.apple.com/DTDs/PropertyList-1.0.dtd"><plist version="1.0"><dict><key>CFBundleName</key><string>Net Station MFF Recording</string>
<key>CFBundlePackageType</key><string>MFFr</string>
<key>CFBundleSignature</key><string>NETs</string></dict></plist>
