# Supplementary material for: The Visual N1 Is Sensitive to Deviations from Natural Texture Appearance
Source: PLoS One. 2015 Sep 10;10(9):e0136471. doi: 10.1371/journal.pone.0136471 (PMC4565630; doi:10.1371/journal.pone.0136471)
Supplement: S2 File — (ZIP) [file pone.0136471.s002.zip › texturePosNeg_gmi_N15/epochs.xml]

<?xml version="1.0" encoding="iso-8859-1" standalone="yes" ?>
<epochs xmlns="http://www.egi.com/epochs_mff" xmlns:xsi="http://www.w3.org/2001/XMLSchema-instance">
    <epoch>
        <beginTime>0</beginTime>
        <endTime>1000000000</endTime>
        <firstBlock>1</firstBlock>
        <lastBlock>1</lastBlock>
    </epoch>
    <epoch>
        <beginTime>1000000000</beginTime>
        <endTime>2000000000</endTime>
        <firstBlock>2</firstBlock>
        <lastBlock>2</lastBlock>
    </epoch>
    <epoch>
        <beginTime>2000000000</beginTime>
        <endTime>3000000000</endTime>
        <firstBlock>3</firstBlock>
        <lastBlock>3</lastBlock>
    </epoch>
    <epoch>
        <beginTime>3000000000</beginTime>
        <endTime>4000000000</endTime>
        <firstBlock>4</firstBlock>
        <lastBlock>4</lastBlock>
    </epoch>
    <epoch>
        <beginTime>4000000000</beginTime>
        <endTime>5000000000</endTime>
        <firstBlock>5</firstBlock>
        <lastBlock>5</lastBlock>
    </epoch>
    <epoch>
        <beginTime>5000000000</beginTime>
        <endTime>6000000000</endTime>
        <firstBlock>6</firstBlock>
        <lastBlock>6</lastBlock>
    </epoch>
    <epoch>
        <beginTime>6000000000</beginTime>
        <endTime>7000000000</endTime>
        <firstBlock>7</firstBlock>
        <lastBlock>7</lastBlock>
    </epoch>
    <epoch>
        <beginTime>7000000000</beginTime>
        <endTime>8000000000</endTime>
        <firstBlock>8</firstBlock>
        <lastBlock>8</lastBlock>
    </epoch>
    <epoch>
        <beginTime>8000000000</beginTime>
        <endTime>9000000000</endTime>
        <firstBlock>9</firstBlock>
        <lastBlock>9</lastBlock>
    </epoch>
    <epoch>
        <beginTime>9000000000</beginTime>
        <endTime>10000000000</endTime>
        <firstBlock>10</firstBlock>
        <lastBlock>10</lastBlock>
    </epoch>
    <epoch>
        <beginTime>10000000000</beginTime>
        <endTime>11000000000</endTime>
        <firstBlock>11</firstBlock>
        <lastBlock>11</lastBlock>
    </epoch>
    <epoch>
        <beginTime>11000000000</beginTime>
        <endTime>12000000000</endTime>
        <firstBlock>12</firstBlock>
        <lastBlock>12</lastBlock>
    </epoch>
    <epoch>
        <beginTime>12000000000</beginTime>
        <endTime>13000000000</endTime>
        <firstBlock>13</firstBlock>
        <lastBlock>13</lastBlock>
    </epoch>
    <epoch>
        <beginTime>13000000000</beginTime>
        <endTime>14000000000</endTime>
        <firstBlock>14</firstBlock>
        <lastBlock>14</lastBlock>
    </epoch>
    <epoch>
        <beginTime>14000000000</beginTime>
        <endTime>15000000000</endTime>
        <firstBlock>15</firstBlock>
        <lastBlock>15</lastBlock>
    </epoch>
    <epoch>
        <beginTime>15000000000</beginTime>
        <endTime>16000000000</endTime>
        <firstBlock>16</firstBlock>
        <lastBlock>16</lastBlock>
    </epoch>
    <epoch>
        <beginTime>16000000000</beginTime>
        <endTime>17000000000</endTime>
        <firstBlock>17</firstBlock>
        <lastBlock>17</lastBlock>
    </epoch>
    <epoch>
        <beginTime>17000000000</beginTime>
        <endTime>18000000000</endTime>
        <firstBlock>18</firstBlock>
        <lastBlock>18</lastBlock>
    </epoch>
    <epoch>
        <beginTime>18000000000</beginTime>
        <endTime>19000000000</endTime>
        <firstBlock>19</firstBlock>
        <lastBlock>19</lastBlock>
    </epoch>
    <epoch>
        <beginTime>19000000000</beginTime>
        <endTime>20000000000</endTime>
        <firstBlock>20</firstBlock>
        <lastBlock>20</lastBlock>
    </epoch>
    <epoch>
        <beginTime>20000000000</beginTime>
        <endTime>21000000000</endTime>
        <firstBlock>21</firstBlock>
        <lastBlock>21</lastBlock>
    </epoch>
    <epoch>
        <beginTime>21000000000</beginTime>
        <endTime>22000000000</endTime>
        <firstBlock>22</firstBlock>
        <lastBlock>22</lastBlock>
    </epoch>
    <epoch>
        <beginTime>22000000000</beginTime>
        <endTime>23000000000</endTime>
        <firstBlock>23</firstBlock>
        <lastBlock>23</lastBlock>
    </epoch>
    <epoch>
        <beginTime>23000000000</beginTime>
        <endTime>24000000000</endTime>
        <firstBlock>24</firstBlock>
        <lastBlock>24</lastBlock>
    </epoch>
    <epoch>
        <beginTime>24000000000</beginTime>
        <endTime>25000000000</endTime>
        <firstBlock>25</firstBlock>
        <lastBlock>25</lastBlock>
    </epoch>
    <epoch>
        <beginTime>25000000000</beginTime>
        <endTime>26000000000</endTime>
        <firstBlock>26</firstBlock>
        <lastBlock>26</lastBlock>
    </epoch>
    <epoch>
        <beginTime>26000000000</beginTime>
        <endTime>27000000000</endTime>
        <firstBlock>27</firstBlock>
        <lastBlock>27</lastBlock>
    </epoch>
    <epoch>
        <beginTime>27000000000</beginTime>
        <endTime>28000000000</endTime>
        <firstBlock>28</firstBlock>
        <lastBlock>28</lastBlock>
    </epoch>
    <epoch>
        <beginTime>28000000000</beginTime>
        <endTime>29000000000</endTime>
        <firstBlock>29</firstBlock>
        <lastBlock>29</lastBlock>
    </epoch>
    <epoch>
        <beginTime>29000000000</beginTime>
        <endTime>30000000000</endTime>
        <firstBlock>30</firstBlock>
        <lastBlock>30</lastBlock>
    </epoch>
    <epoch>
        <beginTime>30000000000</beginTime>
        <endTime>31000000000</endTime>
        <firstBlock>31</firstBlock>
        <lastBlock>31</lastBlock>
    </epoch>
    <epoch>
        <beginTime>31000000000</beginTime>
        <endTime>32000000000</endTime>
        <firstBlock>32</firstBlock>
        <lastBlock>32</lastBlock>
    </epoch>
    <epoch>
        <beginTime>32000000000</beginTime>
        <endTime>33000000000</endTime>
        <firstBlock>33</firstBlock>
        <lastBlock>33</lastBlock>
    </epoch>
    <epoch>
        <beginTime>33000000000</beginTime>
        <endTime>34000000000</endTime>
        <firstBlock>34</firstBlock>
        <lastBlock>34</lastBlock>
    </epoch>
    <epoch>
        <beginTime>34000000000</beginTime>
        <endTime>35000000000</endTime>
        <firstBlock>35</firstBlock>
        <lastBlock>35</lastBlock>
    </epoch>
    <epoch>
        <beginTime>35000000000</beginTime>
        <endTime>36000000000</endTime>
        <firstBlock>36</firstBlock>
        <lastBlock>36</lastBlock>
    </epoch>
    <epoch>
        <beginTime>36000000000</beginTime>
        <endTime>37000000000</endTime>
        <firstBlock>37</firstBlock>
        <lastBlock>37</lastBlock>
    </epoch>
    <epoch>
        <beginTime>37000000000</beginTime>
        <endTime>38000000000</endTime>
        <firstBlock>38</firstBlock>
        <lastBlock>38</lastBlock>
    </epoch>
    <epoch>
        <beginTime>38000000000</beginTime>
        <endTime>39000000000</endTime>
        <firstBlock>39</firstBlock>
        <lastBlock>39</lastBlock>
    </epoch>
    <epoch>
        <beginTime>39000000000</beginTime>
        <endTime>40000000000</endTime>
        <firstBlock>40</firstBlock>
        <lastBlock>40</lastBlock>
    </epoch>
    <epoch>
        <beginTime>40000000000</beginTime>
        <endTime>41000000000</endTime>
        <firstBlock>41</firstBlock>
        <lastBlock>41</lastBlock>
    </epoch>
    <epoch>
        <beginTime>41000000000</beginTime>
        <endTime>42000000000</endTime>
        <firstBlock>42</firstBlock>
        <lastBlock>42</lastBlock>
    </epoch>
    <epoch>
        <beginTime>42000000000</beginTime>
        <endTime>43000000000</endTime>
        <firstBlock>43</firstBlock>
        <lastBlock>43</lastBlock>
    </epoch>
    <epoch>
        <beginTime>43000000000</beginTime>
        <endTime>44000000000</endTime>
        <firstBlock>44</firstBlock>
        <lastBlock>44</lastBlock>
    </epoch>
    <epoch>
        <beginTime>44000000000</beginTime>
        <endTime>45000000000</endTime>
        <firstBlock>45</firstBlock>
        <lastBlock>45</lastBlock>
    </epoch>
    <epoch>
        <beginTime>45000000000</beginTime>
        <endTime>46000000000</endTime>
        <firstBlock>46</firstBlock>
        <lastBlock>46</lastBlock>
    </epoch>
    <epoch>
        <beginTime>46000000000</beginTime>
        <endTime>47000000000</endTime>
        <firstBlock>47</firstBlock>
        <lastBlock>47</lastBlock>
    </epoch>
    <epoch>
        <beginTime>47000000000</beginTime>
        <endTime>48000000000</endTime>
        <firstBlock>48</firstBlock>
        <lastBlock>48</lastBlock>
    </epoch>
    <epoch>
        <beginTime>48000000000</beginTime>
        <endTime>49000000000</endTime>
        <firstBlock>49</firstBlock>
        <lastBlock>49</lastBlock>
    </epoch>
    <epoch>
        <beginTime>49000000000</beginTime>
        <endTime>50000000000</endTime>
        <firstBlock>50</firstBlock>
        <lastBlock>50</lastBlock>
    </epoch>
    <epoch>
        <beginTime>50000000000</beginTime>
        <endTime>51000000000</endTime>
        <firstBlock>51</firstBlock>
        <lastBlock>51</lastBlock>
    </epoch>
    <epoch>
        <beginTime>51000000000</beginTime>
        <endTime>52000000000</endTime>
        <firstBlock>52</firstBlock>
        <lastBlock>52</lastBlock>
    </epoch>
    <epoch>
        <beginTime>52000000000</beginTime>
        <endTime>53000000000</endTime>
        <firstBlock>53</firstBlock>
        <lastBlock>53</lastBlock>
    </epoch>
    <epoch>
        <beginTime>53000000000</beginTime>
        <endTime>54000000000</endTime>
        <firstBlock>54</firstBlock>
        <lastBlock>54</lastBlock>
    </epoch>
    <epoch>
        <beginTime>54000000000</beginTime>
        <endTime>55000000000</endTime>
        <firstBlock>55</firstBlock>
        <lastBlock>55</lastBlock>
    </epoch>
    <epoch>
        <beginTime>55000000000</beginTime>
        <endTime>56000000000</endTime>
        <firstBlock>56</firstBlock>
        <lastBlock>56</lastBlock>
    </epoch>
    <epoch>
        <beginTime>56000000000</beginTime>
        <endTime>57000000000</endTime>
        <firstBlock>57</firstBlock>
        <lastBlock>57</lastBlock>
    </epoch>
    <epoch>
        <beginTime>57000000000</beginTime>
        <endTime>58000000000</endTime>
        <firstBlock>58</firstBlock>
        <lastBlock>58</lastBlock>
    </epoch>
    <epoch>
        <beginTime>58000000000</beginTime>
        <endTime>59000000000</endTime>
        <firstBlock>59</firstBlock>
        <lastBlock>59</lastBlock>
    </epoch>
    <epoch>
        <beginTime>59000000000</beginTime>
        <endTime>60000000000</endTime>
        <firstBlock>60</firstBlock>
        <lastBlock>60</lastBlock>
    </epoch>
</epochs>
