# Supplementary material for: The Visual N1 Is Sensitive to Deviations from Natural Texture Appearance
Source: PLoS One. 2015 Sep 10;10(9):e0136471. doi: 10.1371/journal.pone.0136471 (PMC4565630; doi:10.1371/journal.pone.0136471)
Supplement: S2 File — (ZIP) [file pone.0136471.s002.zip › texturePosNeg_gmi_N15/Events_ECI_TCPIP_55513.xml]

<?xml version="1.0" encoding="iso-8859-1" standalone="yes" ?>
<eventTrack xmlns="http://www.egi.com/event_mff" xmlns:xsi="http://www.w3.org/2001/XMLSchema-instance">
    <name>ECI TCP/IP 55513</name>
    <trackType>STIM</trackType>
    <event>
        <beginTime>2013-10-01T11:06:35.101000000-06:00</beginTime>
        <duration>1000000</duration>
        <code>stm+</code>
        <label></label>
        <description></description>
        <sourceDevice>Average</sourceDevice>
        <keys>
            <key>
                <keyCode>cel#</keyCode>
                <data dataType="short">2</data>
            </key>
            <key>
                <keyCode>obs#</keyCode>
                <data dataType="short">1</data>
            </key>
            <key>
                <keyCode>pos#</keyCode>
                <data dataType="short">3</data>
            </key>
            <key>
                <keyCode>argu</keyCode>
                <data dataType="short">0</data>
            </key>
        </keys>
    </event>
    <event>
        <beginTime>2013-10-01T11:06:36.103000000-06:00</beginTime>
        <duration>1000000</duration>
        <code>stm+</code>
        <label></label>
        <description></description>
        <sourceDevice>Average</sourceDevice>
        <keys>
            <key>
                <keyCode>cel#</keyCode>
                <data dataType="short">2</data>
            </key>
            <key>
                <keyCode>obs#</keyCode>
                <data dataType="short">2</data>
            </key>
            <key>
                <keyCode>pos#</keyCode>
                <data dataType="short">3</data>
            </key>
            <key>
                <keyCode>argu</keyCode>
                <data dataType="short">0</data>
            </key>
        </keys>
    </event>
    <event>
        <beginTime>2013-10-01T11:06:37.101000000-06:00</beginTime>
        <duration>1000000</duration>
        <code>stm+</code>
        <label></label>
        <description></description>
        <sourceDevice>Average</sourceDevice>
        <keys>
            <key>
                <keyCode>cel#</keyCode>
                <data dataType="short">2</data>
            </key>
            <key>
                <keyCode>obs#</keyCode>
                <data dataType="short">1</data>
            </key>
            <key>
                <keyCode>pos#</keyCode>
                <data dataType="short">3</data>
            </key>
            <key>
                <keyCode>argu</keyCode>
                <data dataType="short">0</data>
            </key>
        </keys>
    </event>
    <event>
        <beginTime>2013-10-01T11:06:38.102000000-06:00</beginTime>
        <duration>1000000</duration>
        <code>stm+</code>
        <label></label>
        <description></description>
        <sourceDevice>Average</sourceDevice>
        <keys>
            <key>
                <keyCode>cel#</keyCode>
                <data dataType="short">2</data>
            </key>
            <key>
                <keyCode>obs#</keyCode>
                <data dataType="short">2</data>
            </key>
            <key>
                <keyCode>pos#</keyCode>
                <data dataType="short">3</data>
            </key>
            <key>
                <keyCode>argu</keyCode>
                <data dataType="short">0</data>
            </key>
        </keys>
    </event>
    <event>
        <beginTime>2013-10-01T11:06:39.102000000-06:00</beginTime>
        <duration>1000000</duration>
        <code>stm+</code>
        <label></label>
        <description></description>
        <sourceDevice>Average</sourceDevice>
        <keys>
            <key>
                <keyCode>cel#</keyCode>
                <data dataType="short">2</data>
            </key>
            <key>
                <keyCode>obs#</keyCode>
                <data dataType="short">1</data>
            </key>
            <key>
                <keyCode>pos#</keyCode>
                <data dataType="short">3</data>
            </key>
            <key>
                <keyCode>argu</keyCode>
                <data dataType="short">0</data>
            </key>
        </keys>
    </event>
    <event>
        <beginTime>2013-10-01T11:06:40.101000000-06:00</beginTime>
        <duration>1000000</duration>
        <code>stm+</code>
        <label></label>
        <description></description>
        <sourceDevice>Average</sourceDevice>
        <keys>
            <key>
                <keyCode>cel#</keyCode>
                <data dataType="short">2</data>
            </key>
            <key>
                <keyCode>obs#</keyCode>
                <data dataType="short">1</data>
            </key>
            <key>
                <keyCode>pos#</keyCode>
                <data dataType="short">3</data>
            </key>
            <key>
                <keyCode>argu</keyCode>
                <data dataType="short">0</data>
            </key>
        </keys>
    </event>
    <event>
        <beginTime>2013-10-01T11:06:41.100000000-06:00</beginTime>
        <duration>1000000</duration>
        <code>stm+</code>
        <label></label>
        <description></description>
        <sourceDevice>Average</sourceDevice>
        <keys>
            <key>
                <keyCode>cel#</keyCode>
                <data dataType="short">2</data>
            </key>
            <key>
                <keyCode>obs#</keyCode>
                <data dataType="short">1</data>
            </key>
            <key>
                <keyCode>pos#</keyCode>
                <data dataType="short">3</data>
            </key>
            <key>
                <keyCode>argu</keyCode>
                <data dataType="short">0</data>
            </key>
        </keys>
    </event>
    <event>
        <beginTime>2013-10-01T11:06:42.101000000-06:00</beginTime>
        <duration>1000000</duration>
        <code>stm+</code>
        <label></label>
        <description></description>
        <sourceDevice>Average</sourceDevice>
        <keys>
            <key>
                <keyCode>cel#</keyCode>
                <data dataType="short">2</data>
            </key>
            <key>
                <keyCode>obs#</keyCode>
                <data dataType="short">1</data>
            </key>
            <key>
                <keyCode>pos#</keyCode>
                <data dataType="short">3</data>
            </key>
            <key>
                <keyCode>argu</keyCode>
                <data dataType="short">0</data>
            </key>
        </keys>
    </event>
    <event>
        <beginTime>2013-10-01T11:06:43.102000000-06:00</beginTime>
        <duration>1000000</duration>
        <code>stm+</code>
        <label></label>
        <description></description>
        <sourceDevice>Average</sourceDevice>
        <keys>
            <key>
                <keyCode>cel#</keyCode>
                <data dataType="short">2</data>
            </key>
            <key>
                <keyCode>obs#</keyCode>
                <data dataType="short">1</data>
            </key>
            <key>
                <keyCode>pos#</keyCode>
                <data dataType="short">3</data>
            </key>
            <key>
                <keyCode>argu</keyCode>
                <data dataType="short">0</data>
            </key>
        </keys>
    </event>
    <event>
        <beginTime>2013-10-01T11:06:44.101000000-06:00</beginTime>
        <duration>1000000</duration>
        <code>stm+</code>
        <label></label>
        <description></description>
        <sourceDevice>Average</sourceDevice>
        <keys>
            <key>
                <keyCode>cel#</keyCode>
                <data dataType="short">2</data>
            </key>
            <key>
                <keyCode>obs#</keyCode>
                <data dataType="short">1</data>
            </key>
            <key>
                <keyCode>pos#</keyCode>
                <data dataType="short">3</data>
            </key>
            <key>
                <keyCode>argu</keyCode>
                <data dataType="short">0</data>
            </key>
        </keys>
    </event>
    <event>
        <beginTime>2013-10-01T11:06:45.101000000-06:00</beginTime>
        <duration>1000000</duration>
        <code>stm+</code>
        <label></label>
        <description></description>
        <sourceDevice>Average</sourceDevice>
        <keys>
            <key>
                <keyCode>cel#</keyCode>
                <data dataType="short">2</data>
            </key>
            <key>
                <keyCode>obs#</keyCode>
                <data dataType="short">1</data>
            </key>
            <key>
                <keyCode>pos#</keyCode>
                <data dataType="short">3</data>
            </key>
            <key>
                <keyCode>argu</keyCode>
                <data dataType="short">0</data>
            </key>
        </keys>
    </event>
    <event>
        <beginTime>2013-10-01T11:06:46.101000000-06:00</beginTime>
        <duration>1000000</duration>
        <code>stm+</code>
        <label></label>
        <description></description>
        <sourceDevice>Average</sourceDevice>
        <keys>
            <key>
                <keyCode>cel#</keyCode>
                <data dataType="short">2</data>
            </key>
            <key>
                <keyCode>obs#</keyCode>
                <data dataType="short">1</data>
            </key>
            <key>
                <keyCode>pos#</keyCode>
                <data dataType="short">3</data>
            </key>
            <key>
                <keyCode>argu</keyCode>
                <data dataType="short">0</data>
            </key>
        </keys>
    </event>
    <event>
        <beginTime>2013-10-01T11:06:47.101000000-06:00</beginTime>
        <duration>1000000</duration>
        <code>stm+</code>
        <label></label>
        <description></description>
        <sourceDevice>Average</sourceDevice>
        <keys>
            <key>
                <keyCode>cel#</keyCode>
                <data dataType="short">2</data>
            </key>
            <key>
                <keyCode>obs#</keyCode>
                <data dataType="short">1</data>
            </key>
            <key>
                <keyCode>pos#</keyCode>
                <data dataType="short">3</data>
            </key>
            <key>
                <keyCode>argu</keyCode>
                <data dataType="short">0</data>
            </key>
        </keys>
    </event>
    <event>
        <beginTime>2013-10-01T11:06:48.102000000-06:00</beginTime>
        <duration>1000000</duration>
        <code>stm+</code>
        <label></label>
        <description></description>
        <sourceDevice>Average</sourceDevice>
        <keys>
            <key>
                <keyCode>cel#</keyCode>
                <data dataType="short">2</data>
            </key>
            <key>
                <keyCode>obs#</keyCode>
                <data dataType="short">1</data>
            </key>
            <key>
                <keyCode>pos#</keyCode>
                <data dataType="short">3</data>
            </key>
            <key>
                <keyCode>argu</keyCode>
                <data dataType="short">0</data>
            </key>
        </keys>
    </event>
    <event>
        <beginTime>2013-10-01T11:06:49.100000000-06:00</beginTime>
        <duration>1000000</duration>
        <code>stm+</code>
        <label></label>
        <description></description>
        <sourceDevice>Average</sourceDevice>
        <keys>
            <key>
                <keyCode>cel#</keyCode>
                <data dataType="short">2</data>
            </key>
            <key>
                <keyCode>obs#</keyCode>
                <data dataType="short">1</data>
            </key>
            <key>
                <keyCode>pos#</keyCode>
                <data dataType="short">3</data>
            </key>
            <key>
                <keyCode>argu</keyCode>
                <data dataType="short">0</data>
            </key>
        </keys>
    </event>
    <event>
        <beginTime>2013-10-01T11:06:50.102000000-06:00</beginTime>
        <duration>1000000</duration>
        <code>stm+</code>
        <label></label>
        <description></description>
        <sourceDevice>Average</sourceDevice>
        <keys>
            <key>
                <keyCode>cel#</keyCode>
                <data dataType="short">1</data>
            </key>
            <key>
                <keyCode>obs#</keyCode>
                <data dataType="short">1</data>
            </key>
            <key>
                <keyCode>pos#</keyCode>
                <data dataType="short">3</data>
            </key>
            <key>
                <keyCode>argu</keyCode>
                <data dataType="short">0</data>
            </key>
        </keys>
    </event>
    <event>
        <beginTime>2013-10-01T11:06:51.101000000-06:00</beginTime>
        <duration>1000000</duration>
        <code>stm+</code>
        <label></label>
        <description></description>
        <sourceDevice>Average</sourceDevice>
        <keys>
            <key>
                <keyCode>cel#</keyCode>
                <data dataType="short">1</data>
            </key>
            <key>
                <keyCode>obs#</keyCode>
                <data dataType="short">1</data>
            </key>
            <key>
                <keyCode>pos#</keyCode>
                <data dataType="short">3</data>
            </key>
            <key>
                <keyCode>argu</keyCode>
                <data dataType="short">0</data>
            </key>
        </keys>
    </event>
    <event>
        <beginTime>2013-10-01T11:06:52.102000000-06:00</beginTime>
        <duration>1000000</duration>
        <code>stm+</code>
        <label></label>
        <description></description>
        <sourceDevice>Average</sourceDevice>
        <keys>
            <key>
                <keyCode>cel#</keyCode>
                <data dataType="short">1</data>
            </key>
            <key>
                <keyCode>obs#</keyCode>
                <data dataType="short">1</data>
            </key>
            <key>
                <keyCode>pos#</keyCode>
                <data dataType="short">3</data>
            </key>
            <key>
                <keyCode>argu</keyCode>
                <data dataType="short">0</data>
            </key>
        </keys>
    </event>
    <event>
        <beginTime>2013-10-01T11:06:53.102000000-06:00</beginTime>
        <duration>1000000</duration>
        <code>stm+</code>
        <label></label>
        <description></description>
        <sourceDevice>Average</sourceDevice>
        <keys>
            <key>
                <keyCode>cel#</keyCode>
                <data dataType="short">1</data>
            </key>
            <key>
                <keyCode>obs#</keyCode>
                <data dataType="short">2</data>
            </key>
            <key>
                <keyCode>pos#</keyCode>
                <data dataType="short">3</data>
            </key>
            <key>
                <keyCode>argu</keyCode>
                <data dataType="short">0</data>
            </key>
        </keys>
    </event>
    <event>
        <beginTime>2013-10-01T11:06:54.101000000-06:00</beginTime>
        <duration>1000000</duration>
        <code>stm+</code>
        <label></label>
        <description></description>
        <sourceDevice>Average</sourceDevice>
        <keys>
            <key>
                <keyCode>cel#</keyCode>
                <data dataType="short">1</data>
            </key>
            <key>
                <keyCode>obs#</keyCode>
                <data dataType="short">1</data>
            </key>
            <key>
                <keyCode>pos#</keyCode>
                <data dataType="short">3</data>
            </key>
            <key>
                <keyCode>argu</keyCode>
                <data dataType="short">0</data>
            </key>
        </keys>
    </event>
    <event>
        <beginTime>2013-10-01T11:06:55.100000000-06:00</beginTime>
        <duration>1000000</duration>
        <code>stm+</code>
        <label></label>
        <description></description>
        <sourceDevice>Average</sourceDevice>
        <keys>
            <key>
                <keyCode>cel#</keyCode>
                <data dataType="short">1</data>
            </key>
            <key>
                <keyCode>obs#</keyCode>
                <data dataType="short">1</data>
            </key>
            <key>
                <keyCode>pos#</keyCode>
                <data dataType="short">3</data>
            </key>
            <key>
                <keyCode>argu</keyCode>
                <data dataType="short">0</data>
            </key>
        </keys>
    </event>
    <event>
        <beginTime>2013-10-01T11:06:56.101000000-06:00</beginTime>
        <duration>1000000</duration>
        <code>stm+</code>
        <label></label>
        <description></description>
        <sourceDevice>Average</sourceDevice>
        <keys>
            <key>
                <keyCode>cel#</keyCode>
                <data dataType="short">1</data>
            </key>
            <key>
                <keyCode>obs#</keyCode>
                <data dataType="short">1</data>
            </key>
            <key>
                <keyCode>pos#</keyCode>
                <data dataType="short">3</data>
            </key>
            <key>
                <keyCode>argu</keyCode>
                <data dataType="short">0</data>
            </key>
        </keys>
    </event>
    <event>
        <beginTime>2013-10-01T11:06:57.101000000-06:00</beginTime>
        <duration>1000000</duration>
        <code>stm+</code>
        <label></label>
        <description></description>
        <sourceDevice>Average</sourceDevice>
        <keys>
            <key>
                <keyCode>cel#</keyCode>
                <data dataType="short">1</data>
            </key>
            <key>
                <keyCode>obs#</keyCode>
                <data dataType="short">1</data>
            </key>
            <key>
                <keyCode>pos#</keyCode>
                <data dataType="short">3</data>
            </key>
            <key>
                <keyCode>argu</keyCode>
                <data dataType="short">0</data>
            </key>
        </keys>
    </event>
    <event>
        <beginTime>2013-10-01T11:06:58.101000000-06:00</beginTime>
        <duration>1000000</duration>
        <code>stm+</code>
        <label></label>
        <description></description>
        <sourceDevice>Average</sourceDevice>
        <keys>
            <key>
                <keyCode>cel#</keyCode>
                <data dataType="short">1</data>
            </key>
            <key>
                <keyCode>obs#</keyCode>
                <data dataType="short">1</data>
            </key>
            <key>
                <keyCode>pos#</keyCode>
                <data dataType="short">3</data>
            </key>
            <key>
                <keyCode>argu</keyCode>
                <data dataType="short">0</data>
            </key>
        </keys>
    </event>
    <event>
        <beginTime>2013-10-01T11:06:59.103000000-06:00</beginTime>
        <duration>1000000</duration>
        <code>stm+</code>
        <label></label>
        <description></description>
        <sourceDevice>Average</sourceDevice>
        <keys>
            <key>
                <keyCode>cel#</keyCode>
                <data dataType="short">1</data>
            </key>
            <key>
                <keyCode>obs#</keyCode>
                <data dataType="short">1</data>
            </key>
            <key>
                <keyCode>pos#</keyCode>
                <data dataType="short">3</data>
            </key>
            <key>
                <keyCode>argu</keyCode>
                <data dataType="short">0</data>
            </key>
        </keys>
    </event>
    <event>
        <beginTime>2013-10-01T11:07:00.103000000-06:00</beginTime>
        <duration>1000000</duration>
        <code>stm+</code>
        <label></label>
        <description></description>
        <sourceDevice>Average</sourceDevice>
        <keys>
            <key>
                <keyCode>cel#</keyCode>
                <data dataType="short">1</data>
            </key>
            <key>
                <keyCode>obs#</keyCode>
                <data dataType="short">1</data>
            </key>
            <key>
                <keyCode>pos#</keyCode>
                <data dataType="short">3</data>
            </key>
            <key>
                <keyCode>argu</keyCode>
                <data dataType="short">0</data>
            </key>
        </keys>
    </event>
    <event>
        <beginTime>2013-10-01T11:07:01.101000000-06:00</beginTime>
        <duration>1000000</duration>
        <code>stm+</code>
        <label></label>
        <description></description>
        <sourceDevice>Average</sourceDevice>
        <keys>
            <key>
                <keyCode>cel#</keyCode>
                <data dataType="short">1</data>
            </key>
            <key>
                <keyCode>obs#</keyCode>
                <data dataType="short">1</data>
            </key>
            <key>
                <keyCode>pos#</keyCode>
                <data dataType="short">3</data>
            </key>
            <key>
                <keyCode>argu</keyCode>
                <data dataType="short">0</data>
            </key>
        </keys>
    </event>
    <event>
        <beginTime>2013-10-01T11:07:02.102000000-06:00</beginTime>
        <duration>1000000</duration>
        <code>stm+</code>
        <label></label>
        <description></description>
        <sourceDevice>Average</sourceDevice>
        <keys>
            <key>
                <keyCode>cel#</keyCode>
                <data dataType="short">1</data>
            </key>
            <key>
                <keyCode>obs#</keyCode>
                <data dataType="short">1</data>
            </key>
            <key>
                <keyCode>pos#</keyCode>
                <data dataType="short">3</data>
            </key>
            <key>
                <keyCode>argu</keyCode>
                <data dataType="short">0</data>
            </key>
        </keys>
    </event>
    <event>
        <beginTime>2013-10-01T11:07:03.103000000-06:00</beginTime>
        <duration>1000000</duration>
        <code>stm+</code>
        <label></label>
        <description></description>
        <sourceDevice>Average</sourceDevice>
        <keys>
            <key>
                <keyCode>cel#</keyCode>
                <data dataType="short">1</data>
            </key>
            <key>
                <keyCode>obs#</keyCode>
                <data dataType="short">1</data>
            </key>
            <key>
                <keyCode>pos#</keyCode>
                <data dataType="short">3</data>
            </key>
            <key>
                <keyCode>argu</keyCode>
                <data dataType="short">0</data>
            </key>
        </keys>
    </event>
    <event>
        <beginTime>2013-10-01T11:07:04.102000000-06:00</beginTime>
        <duration>1000000</duration>
        <code>stm+</code>
        <label></label>
        <description></description>
        <sourceDevice>Average</sourceDevice>
        <keys>
            <key>
                <keyCode>cel#</keyCode>
                <data dataType="short">1</data>
            </key>
            <key>
                <keyCode>obs#</keyCode>
                <data dataType="short">1</data>
            </key>
            <key>
                <keyCode>pos#</keyCode>
                <data dataType="short">3</data>
            </key>
            <key>
                <keyCode>argu</keyCode>
                <data dataType="short">0</data>
            </key>
        </keys>
    </event>
    <event>
        <beginTime>2013-10-01T11:07:05.100000000-06:00</beginTime>
        <duration>1000000</duration>
        <code>stm+</code>
        <label></label>
        <description></description>
        <sourceDevice>Average</sourceDevice>
        <keys>
            <key>
                <keyCode>cel#</keyCode>
                <data dataType="short">4</data>
            </key>
            <key>
                <keyCode>obs#</keyCode>
                <data dataType="short">1</data>
            </key>
            <key>
                <keyCode>pos#</keyCode>
                <data dataType="short">3</data>
            </key>
            <key>
                <keyCode>argu</keyCode>
                <data dataType="short">0</data>
            </key>
        </keys>
    </event>
    <event>
        <beginTime>2013-10-01T11:07:06.101000000-06:00</beginTime>
        <duration>1000000</duration>
        <code>stm+</code>
        <label></label>
        <description></description>
        <sourceDevice>Average</sourceDevice>
        <keys>
            <key>
                <keyCode>cel#</keyCode>
                <data dataType="short">4</data>
            </key>
            <key>
                <keyCode>obs#</keyCode>
                <data dataType="short">1</data>
            </key>
            <key>
                <keyCode>pos#</keyCode>
                <data dataType="short">3</data>
            </key>
            <key>
                <keyCode>argu</keyCode>
                <data dataType="short">0</data>
            </key>
        </keys>
    </event>
    <event>
        <beginTime>2013-10-01T11:07:07.101000000-06:00</beginTime>
        <duration>1000000</duration>
        <code>stm+</code>
        <label></label>
        <description></description>
        <sourceDevice>Average</sourceDevice>
        <keys>
            <key>
                <keyCode>cel#</keyCode>
                <data dataType="short">4</data>
            </key>
            <key>
                <keyCode>obs#</keyCode>
                <data dataType="short">1</data>
            </key>
            <key>
                <keyCode>pos#</keyCode>
                <data dataType="short">3</data>
            </key>
            <key>
                <keyCode>argu</keyCode>
                <data dataType="short">0</data>
            </key>
        </keys>
    </event>
    <event>
        <beginTime>2013-10-01T11:07:08.101000000-06:00</beginTime>
        <duration>1000000</duration>
        <code>stm+</code>
        <label></label>
        <description></description>
        <sourceDevice>Average</sourceDevice>
        <keys>
            <key>
                <keyCode>cel#</keyCode>
                <data dataType="short">4</data>
            </key>
            <key>
                <keyCode>obs#</keyCode>
                <data dataType="short">3</data>
            </key>
            <key>
                <keyCode>pos#</keyCode>
                <data dataType="short">3</data>
            </key>
            <key>
                <keyCode>argu</keyCode>
                <data dataType="short">0</data>
            </key>
        </keys>
    </event>
    <event>
        <beginTime>2013-10-01T11:07:09.101000000-06:00</beginTime>
        <duration>1000000</duration>
        <code>stm+</code>
        <label></label>
        <description></description>
        <sourceDevice>Average</sourceDevice>
        <keys>
            <key>
                <keyCode>cel#</keyCode>
                <data dataType="short">4</data>
            </key>
            <key>
                <keyCode>obs#</keyCode>
                <data dataType="short">1</data>
            </key>
            <key>
                <keyCode>pos#</keyCode>
                <data dataType="short">3</data>
            </key>
            <key>
                <keyCode>argu</keyCode>
                <data dataType="short">0</data>
            </key>
        </keys>
    </event>
    <event>
        <beginTime>2013-10-01T11:07:10.102000000-06:00</beginTime>
        <duration>1000000</duration>
        <code>stm+</code>
        <label></label>
        <description></description>
        <sourceDevice>Average</sourceDevice>
        <keys>
            <key>
                <keyCode>cel#</keyCode>
                <data dataType="short">4</data>
            </key>
            <key>
                <keyCode>obs#</keyCode>
                <data dataType="short">2</data>
            </key>
            <key>
                <keyCode>pos#</keyCode>
                <data dataType="short">3</data>
            </key>
            <key>
                <keyCode>argu</keyCode>
                <data dataType="short">0</data>
            </key>
        </keys>
    </event>
    <event>
        <beginTime>2013-10-01T11:07:11.103000000-06:00</beginTime>
        <duration>1000000</duration>
        <code>stm+</code>
        <label></label>
        <description></description>
        <sourceDevice>Average</sourceDevice>
        <keys>
            <key>
                <keyCode>cel#</keyCode>
                <data dataType="short">4</data>
            </key>
            <key>
                <keyCode>obs#</keyCode>
                <data dataType="short">1</data>
            </key>
            <key>
                <keyCode>pos#</keyCode>
                <data dataType="short">3</data>
            </key>
            <key>
                <keyCode>argu</keyCode>
                <data dataType="short">0</data>
            </key>
        </keys>
    </event>
    <event>
        <beginTime>2013-10-01T11:07:12.101000000-06:00</beginTime>
        <duration>1000000</duration>
        <code>stm+</code>
        <label></label>
        <description></description>
        <sourceDevice>Average</sourceDevice>
        <keys>
            <key>
                <keyCode>cel#</keyCode>
                <data dataType="short">4</data>
            </key>
            <key>
                <keyCode>obs#</keyCode>
                <data dataType="short">1</data>
            </key>
            <key>
                <keyCode>pos#</keyCode>
                <data dataType="short">3</data>
            </key>
            <key>
                <keyCode>argu</keyCode>
                <data dataType="short">0</data>
            </key>
        </keys>
    </event>
    <event>
        <beginTime>2013-10-01T11:07:13.102000000-06:00</beginTime>
        <duration>1000000</duration>
        <code>stm+</code>
        <label></label>
        <description></description>
        <sourceDevice>Average</sourceDevice>
        <keys>
            <key>
                <keyCode>cel#</keyCode>
                <data dataType="short">4</data>
            </key>
            <key>
                <keyCode>obs#</keyCode>
                <data dataType="short">2</data>
            </key>
            <key>
                <keyCode>pos#</keyCode>
                <data dataType="short">3</data>
            </key>
            <key>
                <keyCode>argu</keyCode>
                <data dataType="short">0</data>
            </key>
        </keys>
    </event>
    <event>
        <beginTime>2013-10-01T11:07:14.100000000-06:00</beginTime>
        <duration>1000000</duration>
        <code>stm+</code>
        <label></label>
        <description></description>
        <sourceDevice>Average</sourceDevice>
        <keys>
            <key>
                <keyCode>cel#</keyCode>
                <data dataType="short">4</data>
            </key>
            <key>
                <keyCode>obs#</keyCode>
                <data dataType="short">1</data>
            </key>
            <key>
                <keyCode>pos#</keyCode>
                <data dataType="short">3</data>
            </key>
            <key>
                <keyCode>argu</keyCode>
                <data dataType="short">0</data>
            </key>
        </keys>
    </event>
    <event>
        <beginTime>2013-10-01T11:07:15.101000000-06:00</beginTime>
        <duration>1000000</duration>
        <code>stm+</code>
        <label></label>
        <description></description>
        <sourceDevice>Average</sourceDevice>
        <keys>
            <key>
                <keyCode>cel#</keyCode>
                <data dataType="short">4</data>
            </key>
            <key>
                <keyCode>obs#</keyCode>
                <data dataType="short">1</data>
            </key>
            <key>
                <keyCode>pos#</keyCode>
                <data dataType="short">3</data>
            </key>
            <key>
                <keyCode>argu</keyCode>
                <data dataType="short">0</data>
            </key>
        </keys>
    </event>
    <event>
        <beginTime>2013-10-01T11:07:16.100000000-06:00</beginTime>
        <duration>1000000</duration>
        <code>stm+</code>
        <label></label>
        <description></description>
        <sourceDevice>Average</sourceDevice>
        <keys>
            <key>
                <keyCode>cel#</keyCode>
                <data dataType="short">4</data>
            </key>
            <key>
                <keyCode>obs#</keyCode>
                <data dataType="short">1</data>
            </key>
            <key>
                <keyCode>pos#</keyCode>
                <data dataType="short">3</data>
            </key>
            <key>
                <keyCode>argu</keyCode>
                <data dataType="short">0</data>
            </key>
        </keys>
    </event>
    <event>
        <beginTime>2013-10-01T11:07:17.101000000-06:00</beginTime>
        <duration>1000000</duration>
        <code>stm+</code>
        <label></label>
        <description></description>
        <sourceDevice>Average</sourceDevice>
        <keys>
            <key>
                <keyCode>cel#</keyCode>
                <data dataType="short">4</data>
            </key>
            <key>
                <keyCode>obs#</keyCode>
                <data dataType="short">1</data>
            </key>
            <key>
                <keyCode>pos#</keyCode>
                <data dataType="short">3</data>
            </key>
            <key>
                <keyCode>argu</keyCode>
                <data dataType="short">0</data>
            </key>
        </keys>
    </event>
    <event>
        <beginTime>2013-10-01T11:07:18.102000000-06:00</beginTime>
        <duration>1000000</duration>
        <code>stm+</code>
        <label></label>
        <description></description>
        <sourceDevice>Average</sourceDevice>
        <keys>
            <key>
                <keyCode>cel#</keyCode>
                <data dataType="short">4</data>
            </key>
            <key>
                <keyCode>obs#</keyCode>
                <data dataType="short">1</data>
            </key>
            <key>
                <keyCode>pos#</keyCode>
                <data dataType="short">3</data>
            </key>
            <key>
                <keyCode>argu</keyCode>
                <data dataType="short">0</data>
            </key>
        </keys>
    </event>
    <event>
        <beginTime>2013-10-01T11:07:19.103000000-06:00</beginTime>
        <duration>1000000</duration>
        <code>stm+</code>
        <label></label>
        <description></description>
        <sourceDevice>Average</sourceDevice>
        <keys>
            <key>
                <keyCode>cel#</keyCode>
                <data dataType="short">4</data>
            </key>
            <key>
                <keyCode>obs#</keyCode>
                <data dataType="short">2</data>
            </key>
            <key>
                <keyCode>pos#</keyCode>
                <data dataType="short">3</data>
            </key>
            <key>
                <keyCode>argu</keyCode>
                <data dataType="short">0</data>
            </key>
        </keys>
    </event>
    <event>
        <beginTime>2013-10-01T11:07:20.102000000-06:00</beginTime>
        <duration>1000000</duration>
        <code>stm+</code>
        <label></label>
        <description></description>
        <sourceDevice>Average</sourceDevice>
        <keys>
            <key>
                <keyCode>cel#</keyCode>
                <data dataType="short">3</data>
            </key>
            <key>
                <keyCode>obs#</keyCode>
                <data dataType="short">1</data>
            </key>
            <key>
                <keyCode>pos#</keyCode>
                <data dataType="short">3</data>
            </key>
            <key>
                <keyCode>argu</keyCode>
                <data dataType="short">0</data>
            </key>
        </keys>
    </event>
    <event>
        <beginTime>2013-10-01T11:07:21.103000000-06:00</beginTime>
        <duration>1000000</duration>
        <code>stm+</code>
        <label></label>
        <description></description>
        <sourceDevice>Average</sourceDevice>
        <keys>
            <key>
                <keyCode>cel#</keyCode>
                <data dataType="short">3</data>
            </key>
            <key>
                <keyCode>obs#</keyCode>
                <data dataType="short">2</data>
            </key>
            <key>
                <keyCode>pos#</keyCode>
                <data dataType="short">3</data>
            </key>
            <key>
                <keyCode>argu</keyCode>
                <data dataType="short">0</data>
            </key>
        </keys>
    </event>
    <event>
        <beginTime>2013-10-01T11:07:22.100000000-06:00</beginTime>
        <duration>1000000</duration>
        <code>stm+</code>
        <label></label>
        <description></description>
        <sourceDevice>Average</sourceDevice>
        <keys>
            <key>
                <keyCode>cel#</keyCode>
                <data dataType="short">3</data>
            </key>
            <key>
                <keyCode>obs#</keyCode>
                <data dataType="short">1</data>
            </key>
            <key>
                <keyCode>pos#</keyCode>
                <data dataType="short">3</data>
            </key>
            <key>
                <keyCode>argu</keyCode>
                <data dataType="short">0</data>
            </key>
        </keys>
    </event>
    <event>
        <beginTime>2013-10-01T11:07:23.103000000-06:00</beginTime>
        <duration>1000000</duration>
        <code>stm+</code>
        <label></label>
        <description></description>
        <sourceDevice>Average</sourceDevice>
        <keys>
            <key>
                <keyCode>cel#</keyCode>
                <data dataType="short">3</data>
            </key>
            <key>
                <keyCode>obs#</keyCode>
                <data dataType="short">2</data>
            </key>
            <key>
                <keyCode>pos#</keyCode>
                <data dataType="short">3</data>
            </key>
            <key>
                <keyCode>argu</keyCode>
                <data dataType="short">0</data>
            </key>
        </keys>
    </event>
    <event>
        <beginTime>2013-10-01T11:07:24.103000000-06:00</beginTime>
        <duration>1000000</duration>
        <code>stm+</code>
        <label></label>
        <description></description>
        <sourceDevice>Average</sourceDevice>
        <keys>
            <key>
                <keyCode>cel#</keyCode>
                <data dataType="short">3</data>
            </key>
            <key>
                <keyCode>obs#</keyCode>
                <data dataType="short">1</data>
            </key>
            <key>
                <keyCode>pos#</keyCode>
                <data dataType="short">3</data>
            </key>
            <key>
                <keyCode>argu</keyCode>
                <data dataType="short">0</data>
            </key>
        </keys>
    </event>
    <event>
        <beginTime>2013-10-01T11:07:25.100000000-06:00</beginTime>
        <duration>1000000</duration>
        <code>stm+</code>
        <label></label>
        <description></description>
        <sourceDevice>Average</sourceDevice>
        <keys>
            <key>
                <keyCode>cel#</keyCode>
                <data dataType="short">3</data>
            </key>
            <key>
                <keyCode>obs#</keyCode>
                <data dataType="short">3</data>
            </key>
            <key>
                <keyCode>pos#</keyCode>
                <data dataType="short">3</data>
            </key>
            <key>
                <keyCode>argu</keyCode>
                <data dataType="short">0</data>
            </key>
        </keys>
    </event>
    <event>
        <beginTime>2013-10-01T11:07:26.101000000-06:00</beginTime>
        <duration>1000000</duration>
        <code>stm+</code>
        <label></label>
        <description></description>
        <sourceDevice>Average</sourceDevice>
        <keys>
            <key>
                <keyCode>cel#</keyCode>
                <data dataType="short">3</data>
            </key>
            <key>
                <keyCode>obs#</keyCode>
                <data dataType="short">1</data>
            </key>
            <key>
                <keyCode>pos#</keyCode>
                <data dataType="short">3</data>
            </key>
            <key>
                <keyCode>argu</keyCode>
                <data dataType="short">0</data>
            </key>
        </keys>
    </event>
    <event>
        <beginTime>2013-10-01T11:07:27.103000000-06:00</beginTime>
        <duration>1000000</duration>
        <code>stm+</code>
        <label></label>
        <description></description>
        <sourceDevice>Average</sourceDevice>
        <keys>
            <key>
                <keyCode>cel#</keyCode>
                <data dataType="short">3</data>
            </key>
            <key>
                <keyCode>obs#</keyCode>
                <data dataType="short">1</data>
            </key>
            <key>
                <keyCode>pos#</keyCode>
                <data dataType="short">3</data>
            </key>
            <key>
                <keyCode>argu</keyCode>
                <data dataType="short">0</data>
            </key>
        </keys>
    </event>
    <event>
        <beginTime>2013-10-01T11:07:28.103000000-06:00</beginTime>
        <duration>1000000</duration>
        <code>stm+</code>
        <label></label>
        <description></description>
        <sourceDevice>Average</sourceDevice>
        <keys>
            <key>
                <keyCode>cel#</keyCode>
                <data dataType="short">3</data>
            </key>
            <key>
                <keyCode>obs#</keyCode>
                <data dataType="short">1</data>
            </key>
            <key>
                <keyCode>pos#</keyCode>
                <data dataType="short">3</data>
            </key>
            <key>
                <keyCode>argu</keyCode>
                <data dataType="short">0</data>
            </key>
        </keys>
    </event>
    <event>
        <beginTime>2013-10-01T11:07:29.102000000-06:00</beginTime>
        <duration>1000000</duration>
        <code>stm+</code>
        <label></label>
        <description></description>
        <sourceDevice>Average</sourceDevice>
        <keys>
            <key>
                <keyCode>cel#</keyCode>
                <data dataType="short">3</data>
            </key>
            <key>
                <keyCode>obs#</keyCode>
                <data dataType="short">1</data>
            </key>
            <key>
                <keyCode>pos#</keyCode>
                <data dataType="short">3</data>
            </key>
            <key>
                <keyCode>argu</keyCode>
                <data dataType="short">0</data>
            </key>
        </keys>
    </event>
    <event>
        <beginTime>2013-10-01T11:07:30.100000000-06:00</beginTime>
        <duration>1000000</duration>
        <code>stm+</code>
        <label></label>
        <description></description>
        <sourceDevice>Average</sourceDevice>
        <keys>
            <key>
                <keyCode>cel#</keyCode>
                <data dataType="short">3</data>
            </key>
            <key>
                <keyCode>obs#</keyCode>
                <data dataType="short">1</data>
            </key>
            <key>
                <keyCode>pos#</keyCode>
                <data dataType="short">3</data>
            </key>
            <key>
                <keyCode>argu</keyCode>
                <data dataType="short">0</data>
            </key>
        </keys>
    </event>
    <event>
        <beginTime>2013-10-01T11:07:31.101000000-06:00</beginTime>
        <duration>1000000</duration>
        <code>stm+</code>
        <label></label>
        <description></description>
        <sourceDevice>Average</sourceDevice>
        <keys>
            <key>
                <keyCode>cel#</keyCode>
                <data dataType="short">3</data>
            </key>
            <key>
                <keyCode>obs#</keyCode>
                <data dataType="short">1</data>
            </key>
            <key>
                <keyCode>pos#</keyCode>
                <data dataType="short">3</data>
            </key>
            <key>
                <keyCode>argu</keyCode>
                <data dataType="short">0</data>
            </key>
        </keys>
    </event>
    <event>
        <beginTime>2013-10-01T11:07:32.103000000-06:00</beginTime>
        <duration>1000000</duration>
        <code>stm+</code>
        <label></label>
        <description></description>
        <sourceDevice>Average</sourceDevice>
        <keys>
            <key>
                <keyCode>cel#</keyCode>
                <data dataType="short">3</data>
            </key>
            <key>
                <keyCode>obs#</keyCode>
                <data dataType="short">1</data>
            </key>
            <key>
                <keyCode>pos#</keyCode>
                <data dataType="short">3</data>
            </key>
            <key>
                <keyCode>argu</keyCode>
                <data dataType="short">0</data>
            </key>
        </keys>
    </event>
    <event>
        <beginTime>2013-10-01T11:07:33.102000000-06:00</beginTime>
        <duration>1000000</duration>
        <code>stm+</code>
        <label></label>
        <description></description>
        <sourceDevice>Average</sourceDevice>
        <keys>
            <key>
                <keyCode>cel#</keyCode>
                <data dataType="short">3</data>
            </key>
            <key>
                <keyCode>obs#</keyCode>
                <data dataType="short">1</data>
            </key>
            <key>
                <keyCode>pos#</keyCode>
                <data dataType="short">3</data>
            </key>
            <key>
                <keyCode>argu</keyCode>
                <data dataType="short">0</data>
            </key>
        </keys>
    </event>
    <event>
        <beginTime>2013-10-01T11:07:34.101000000-06:00</beginTime>
        <duration>1000000</duration>
        <code>stm+</code>
        <label></label>
        <description></description>
        <sourceDevice>Average</sourceDevice>
        <keys>
            <key>
                <keyCode>cel#</keyCode>
                <data dataType="short">3</data>
            </key>
            <key>
                <keyCode>obs#</keyCode>
                <data dataType="short">2</data>
            </key>
            <key>
                <keyCode>pos#</keyCode>
                <data dataType="short">3</data>
            </key>
            <key>
                <keyCode>argu</keyCode>
                <data dataType="short">0</data>
            </key>
        </keys>
    </event>
</eventTrack>
