# Supplementary material for: The Visual N1 Is Sensitive to Deviations from Natural Texture Appearance
Source: PLoS One. 2015 Sep 10;10(9):e0136471. doi: 10.1371/journal.pone.0136471 (PMC4565630; doi:10.1371/journal.pone.0136471)
Supplement: S2 File — (ZIP) [file pone.0136471.s002.zip › texturePosNeg_gmi_N15/Events_Tech_Markup.xml]

<?xml version="1.0" encoding="iso-8859-1" standalone="yes" ?>
<eventTrack xmlns="http://www.egi.com/event_mff" xmlns:xsi="http://www.w3.org/2001/XMLSchema-instance">
    <name>Tech Markup</name>
    <trackType>EVNT</trackType>
    <event>
        <beginTime>2013-10-01T11:06:35.216000000-06:00</beginTime>
        <duration>56000000</duration>
        <code>p1  </code>
        <label></label>
        <description></description>
        <sourceDevice>Viewer</sourceDevice>
        <channels>1 2 3 4 5 6 7 8 9 10 11 12 13 14 15 16 17 18 19 20 21 22 23 24 25 26 27 28 29 30 31 32 33 34 35 36 37 38 39 40 41 42 43 44 45 46 47 48 49 50 51 52 53 54 55 56 57 58 59 60 61 62 63 64
        </channels>
    </event>
    <event>
        <beginTime>2013-10-01T11:06:35.276000000-06:00</beginTime>
        <duration>56000000</duration>
        <code>n1  </code>
        <label></label>
        <description></description>
        <sourceDevice>Viewer</sourceDevice>
        <channels>1 2 3 4 5 6 7 8 9 10 11 12 13 14 15 16 17 18 19 20 21 22 23 24 25 26 27 28 29 30 31 32 33 34 35 36 37 38 39 40 41 42 43 44 45 46 47 48 49 50 51 52 53 54 55 56 57 58 59 60 61 62 63 64
        </channels>
    </event>
    <event>
        <beginTime>2013-10-01T11:06:36.216000000-06:00</beginTime>
        <duration>56000000</duration>
        <code>p1  </code>
        <label></label>
        <description></description>
        <sourceDevice>Viewer</sourceDevice>
        <channels>1 2 3 4 5 6 7 8 9 10 11 12 13 14 15 16 17 18 19 20 21 22 23 24 25 26 27 28 29 30 31 32 33 34 35 36 37 38 39 40 41 42 43 44 45 46 47 48 49 50 51 52 53 54 55 56 57 58 59 60 61 62 63 64
        </channels>
    </event>
    <event>
        <beginTime>2013-10-01T11:06:36.276000000-06:00</beginTime>
        <duration>56000000</duration>
        <code>n1  </code>
        <label></label>
        <description></description>
        <sourceDevice>Viewer</sourceDevice>
        <channels>1 2 3 4 5 6 7 8 9 10 11 12 13 14 15 16 17 18 19 20 21 22 23 24 25 26 27 28 29 30 31 32 33 34 35 36 37 38 39 40 41 42 43 44 45 46 47 48 49 50 51 52 53 54 55 56 57 58 59 60 61 62 63 64
        </channels>
    </event>
    <event>
        <beginTime>2013-10-01T11:06:37.216000000-06:00</beginTime>
        <duration>56000000</duration>
        <code>p1  </code>
        <label></label>
        <description></description>
        <sourceDevice>Viewer</sourceDevice>
        <channels>1 2 3 4 5 6 7 8 9 10 11 12 13 14 15 16 17 18 19 20 21 22 23 24 25 26 27 28 29 30 31 32 33 34 35 36 37 38 39 40 41 42 43 44 45 46 47 48 49 50 51 52 53 54 55 56 57 58 59 60 61 62 63 64
        </channels>
    </event>
    <event>
        <beginTime>2013-10-01T11:06:37.276000000-06:00</beginTime>
        <duration>56000000</duration>
        <code>n1  </code>
        <label></label>
        <description></description>
        <sourceDevice>Viewer</sourceDevice>
        <channels>1 2 3 4 5 6 7 8 9 10 11 12 13 14 15 16 17 18 19 20 21 22 23 24 25 26 27 28 29 30 31 32 33 34 35 36 37 38 39 40 41 42 43 44 45 46 47 48 49 50 51 52 53 54 55 56 57 58 59 60 61 62 63 64
        </channels>
    </event>
    <event>
        <beginTime>2013-10-01T11:06:38.216000000-06:00</beginTime>
        <duration>56000000</duration>
        <code>p1  </code>
        <label></label>
        <description></description>
        <sourceDevice>Viewer</sourceDevice>
        <channels>1 2 3 4 5 6 7 8 9 10 11 12 13 14 15 16 17 18 19 20 21 22 23 24 25 26 27 28 29 30 31 32 33 34 35 36 37 38 39 40 41 42 43 44 45 46 47 48 49 50 51 52 53 54 55 56 57 58 59 60 61 62 63 64
        </channels>
    </event>
    <event>
        <beginTime>2013-10-01T11:06:38.276000000-06:00</beginTime>
        <duration>56000000</duration>
        <code>n1  </code>
        <label></label>
        <description></description>
        <sourceDevice>Viewer</sourceDevice>
        <channels>1 2 3 4 5 6 7 8 9 10 11 12 13 14 15 16 17 18 19 20 21 22 23 24 25 26 27 28 29 30 31 32 33 34 35 36 37 38 39 40 41 42 43 44 45 46 47 48 49 50 51 52 53 54 55 56 57 58 59 60 61 62 63 64
        </channels>
    </event>
    <event>
        <beginTime>2013-10-01T11:06:39.216000000-06:00</beginTime>
        <duration>56000000</duration>
        <code>p1  </code>
        <label></label>
        <description></description>
        <sourceDevice>Viewer</sourceDevice>
        <channels>1 2 3 4 5 6 7 8 9 10 11 12 13 14 15 16 17 18 19 20 21 22 23 24 25 26 27 28 29 30 31 32 33 34 35 36 37 38 39 40 41 42 43 44 45 46 47 48 49 50 51 52 53 54 55 56 57 58 59 60 61 62 63 64
        </channels>
    </event>
    <event>
        <beginTime>2013-10-01T11:06:39.276000000-06:00</beginTime>
        <duration>56000000</duration>
        <code>n1  </code>
        <label></label>
        <description></description>
        <sourceDevice>Viewer</sourceDevice>
        <channels>1 2 3 4 5 6 7 8 9 10 11 12 13 14 15 16 17 18 19 20 21 22 23 24 25 26 27 28 29 30 31 32 33 34 35 36 37 38 39 40 41 42 43 44 45 46 47 48 49 50 51 52 53 54 55 56 57 58 59 60 61 62 63 64
        </channels>
    </event>
    <event>
        <beginTime>2013-10-01T11:06:40.216000000-06:00</beginTime>
        <duration>56000000</duration>
        <code>p1  </code>
        <label></label>
        <description></description>
        <sourceDevice>Viewer</sourceDevice>
        <channels>1 2 3 4 5 6 7 8 9 10 11 12 13 14 15 16 17 18 19 20 21 22 23 24 25 26 27 28 29 30 31 32 33 34 35 36 37 38 39 40 41 42 43 44 45 46 47 48 49 50 51 52 53 54 55 56 57 58 59 60 61 62 63 64
        </channels>
    </event>
    <event>
        <beginTime>2013-10-01T11:06:40.276000000-06:00</beginTime>
        <duration>56000000</duration>
        <code>n1  </code>
        <label></label>
        <description></description>
        <sourceDevice>Viewer</sourceDevice>
        <channels>1 2 3 4 5 6 7 8 9 10 11 12 13 14 15 16 17 18 19 20 21 22 23 24 25 26 27 28 29 30 31 32 33 34 35 36 37 38 39 40 41 42 43 44 45 46 47 48 49 50 51 52 53 54 55 56 57 58 59 60 61 62 63 64
        </channels>
    </event>
    <event>
        <beginTime>2013-10-01T11:06:41.216000000-06:00</beginTime>
        <duration>56000000</duration>
        <code>p1  </code>
        <label></label>
        <description></description>
        <sourceDevice>Viewer</sourceDevice>
        <channels>1 2 3 4 5 6 7 8 9 10 11 12 13 14 15 16 17 18 19 20 21 22 23 24 25 26 27 28 29 30 31 32 33 34 35 36 37 38 39 40 41 42 43 44 45 46 47 48 49 50 51 52 53 54 55 56 57 58 59 60 61 62 63 64
        </channels>
    </event>
    <event>
        <beginTime>2013-10-01T11:06:41.276000000-06:00</beginTime>
        <duration>56000000</duration>
        <code>n1  </code>
        <label></label>
        <description></description>
        <sourceDevice>Viewer</sourceDevice>
        <channels>1 2 3 4 5 6 7 8 9 10 11 12 13 14 15 16 17 18 19 20 21 22 23 24 25 26 27 28 29 30 31 32 33 34 35 36 37 38 39 40 41 42 43 44 45 46 47 48 49 50 51 52 53 54 55 56 57 58 59 60 61 62 63 64
        </channels>
    </event>
    <event>
        <beginTime>2013-10-01T11:06:42.216000000-06:00</beginTime>
        <duration>56000000</duration>
        <code>p1  </code>
        <label></label>
        <description></description>
        <sourceDevice>Viewer</sourceDevice>
        <channels>1 2 3 4 5 6 7 8 9 10 11 12 13 14 15 16 17 18 19 20 21 22 23 24 25 26 27 28 29 30 31 32 33 34 35 36 37 38 39 40 41 42 43 44 45 46 47 48 49 50 51 52 53 54 55 56 57 58 59 60 61 62 63 64
        </channels>
    </event>
    <event>
        <beginTime>2013-10-01T11:06:42.276000000-06:00</beginTime>
        <duration>56000000</duration>
        <code>n1  </code>
        <label></label>
        <description></description>
        <sourceDevice>Viewer</sourceDevice>
        <channels>1 2 3 4 5 6 7 8 9 10 11 12 13 14 15 16 17 18 19 20 21 22 23 24 25 26 27 28 29 30 31 32 33 34 35 36 37 38 39 40 41 42 43 44 45 46 47 48 49 50 51 52 53 54 55 56 57 58 59 60 61 62 63 64
        </channels>
    </event>
    <event>
        <beginTime>2013-10-01T11:06:43.216000000-06:00</beginTime>
        <duration>56000000</duration>
        <code>p1  </code>
        <label></label>
        <description></description>
        <sourceDevice>Viewer</sourceDevice>
        <channels>1 2 3 4 5 6 7 8 9 10 11 12 13 14 15 16 17 18 19 20 21 22 23 24 25 26 27 28 29 30 31 32 33 34 35 36 37 38 39 40 41 42 43 44 45 46 47 48 49 50 51 52 53 54 55 56 57 58 59 60 61 62 63 64
        </channels>
    </event>
    <event>
        <beginTime>2013-10-01T11:06:43.276000000-06:00</beginTime>
        <duration>56000000</duration>
        <code>n1  </code>
        <label></label>
        <description></description>
        <sourceDevice>Viewer</sourceDevice>
        <channels>1 2 3 4 5 6 7 8 9 10 11 12 13 14 15 16 17 18 19 20 21 22 23 24 25 26 27 28 29 30 31 32 33 34 35 36 37 38 39 40 41 42 43 44 45 46 47 48 49 50 51 52 53 54 55 56 57 58 59 60 61 62 63 64
        </channels>
    </event>
    <event>
        <beginTime>2013-10-01T11:06:44.216000000-06:00</beginTime>
        <duration>56000000</duration>
        <code>p1  </code>
        <label></label>
        <description></description>
        <sourceDevice>Viewer</sourceDevice>
        <channels>1 2 3 4 5 6 7 8 9 10 11 12 13 14 15 16 17 18 19 20 21 22 23 24 25 26 27 28 29 30 31 32 33 34 35 36 37 38 39 40 41 42 43 44 45 46 47 48 49 50 51 52 53 54 55 56 57 58 59 60 61 62 63 64
        </channels>
    </event>
    <event>
        <beginTime>2013-10-01T11:06:44.276000000-06:00</beginTime>
        <duration>56000000</duration>
        <code>n1  </code>
        <label></label>
        <description></description>
        <sourceDevice>Viewer</sourceDevice>
        <channels>1 2 3 4 5 6 7 8 9 10 11 12 13 14 15 16 17 18 19 20 21 22 23 24 25 26 27 28 29 30 31 32 33 34 35 36 37 38 39 40 41 42 43 44 45 46 47 48 49 50 51 52 53 54 55 56 57 58 59 60 61 62 63 64
        </channels>
    </event>
    <event>
        <beginTime>2013-10-01T11:06:45.216000000-06:00</beginTime>
        <duration>56000000</duration>
        <code>p1  </code>
        <label></label>
        <description></description>
        <sourceDevice>Viewer</sourceDevice>
        <channels>1 2 3 4 5 6 7 8 9 10 11 12 13 14 15 16 17 18 19 20 21 22 23 24 25 26 27 28 29 30 31 32 33 34 35 36 37 38 39 40 41 42 43 44 45 46 47 48 49 50 51 52 53 54 55 56 57 58 59 60 61 62 63 64
        </channels>
    </event>
    <event>
        <beginTime>2013-10-01T11:06:45.276000000-06:00</beginTime>
        <duration>56000000</duration>
        <code>n1  </code>
        <label></label>
        <description></description>
        <sourceDevice>Viewer</sourceDevice>
        <channels>1 2 3 4 5 6 7 8 9 10 11 12 13 14 15 16 17 18 19 20 21 22 23 24 25 26 27 28 29 30 31 32 33 34 35 36 37 38 39 40 41 42 43 44 45 46 47 48 49 50 51 52 53 54 55 56 57 58 59 60 61 62 63 64
        </channels>
    </event>
    <event>
        <beginTime>2013-10-01T11:06:46.216000000-06:00</beginTime>
        <duration>56000000</duration>
        <code>p1  </code>
        <label></label>
        <description></description>
        <sourceDevice>Viewer</sourceDevice>
        <channels>1 2 3 4 5 6 7 8 9 10 11 12 13 14 15 16 17 18 19 20 21 22 23 24 25 26 27 28 29 30 31 32 33 34 35 36 37 38 39 40 41 42 43 44 45 46 47 48 49 50 51 52 53 54 55 56 57 58 59 60 61 62 63 64
        </channels>
    </event>
    <event>
        <beginTime>2013-10-01T11:06:46.276000000-06:00</beginTime>
        <duration>56000000</duration>
        <code>n1  </code>
        <label></label>
        <description></description>
        <sourceDevice>Viewer</sourceDevice>
        <channels>1 2 3 4 5 6 7 8 9 10 11 12 13 14 15 16 17 18 19 20 21 22 23 24 25 26 27 28 29 30 31 32 33 34 35 36 37 38 39 40 41 42 43 44 45 46 47 48 49 50 51 52 53 54 55 56 57 58 59 60 61 62 63 64
        </channels>
    </event>
    <event>
        <beginTime>2013-10-01T11:06:47.216000000-06:00</beginTime>
        <duration>56000000</duration>
        <code>p1  </code>
        <label></label>
        <description></description>
        <sourceDevice>Viewer</sourceDevice>
        <channels>1 2 3 4 5 6 7 8 9 10 11 12 13 14 15 16 17 18 19 20 21 22 23 24 25 26 27 28 29 30 31 32 33 34 35 36 37 38 39 40 41 42 43 44 45 46 47 48 49 50 51 52 53 54 55 56 57 58 59 60 61 62 63 64
        </channels>
    </event>
    <event>
        <beginTime>2013-10-01T11:06:47.276000000-06:00</beginTime>
        <duration>56000000</duration>
        <code>n1  </code>
        <label></label>
        <description></description>
        <sourceDevice>Viewer</sourceDevice>
        <channels>1 2 3 4 5 6 7 8 9 10 11 12 13 14 15 16 17 18 19 20 21 22 23 24 25 26 27 28 29 30 31 32 33 34 35 36 37 38 39 40 41 42 43 44 45 46 47 48 49 50 51 52 53 54 55 56 57 58 59 60 61 62 63 64
        </channels>
    </event>
    <event>
        <beginTime>2013-10-01T11:06:48.216000000-06:00</beginTime>
        <duration>56000000</duration>
        <code>p1  </code>
        <label></label>
        <description></description>
        <sourceDevice>Viewer</sourceDevice>
        <channels>1 2 3 4 5 6 7 8 9 10 11 12 13 14 15 16 17 18 19 20 21 22 23 24 25 26 27 28 29 30 31 32 33 34 35 36 37 38 39 40 41 42 43 44 45 46 47 48 49 50 51 52 53 54 55 56 57 58 59 60 61 62 63 64
        </channels>
    </event>
    <event>
        <beginTime>2013-10-01T11:06:48.276000000-06:00</beginTime>
        <duration>56000000</duration>
        <code>n1  </code>
        <label></label>
        <description></description>
        <sourceDevice>Viewer</sourceDevice>
        <channels>1 2 3 4 5 6 7 8 9 10 11 12 13 14 15 16 17 18 19 20 21 22 23 24 25 26 27 28 29 30 31 32 33 34 35 36 37 38 39 40 41 42 43 44 45 46 47 48 49 50 51 52 53 54 55 56 57 58 59 60 61 62 63 64
        </channels>
    </event>
    <event>
        <beginTime>2013-10-01T11:06:49.216000000-06:00</beginTime>
        <duration>56000000</duration>
        <code>p1  </code>
        <label></label>
        <description></description>
        <sourceDevice>Viewer</sourceDevice>
        <channels>1 2 3 4 5 6 7 8 9 10 11 12 13 14 15 16 17 18 19 20 21 22 23 24 25 26 27 28 29 30 31 32 33 34 35 36 37 38 39 40 41 42 43 44 45 46 47 48 49 50 51 52 53 54 55 56 57 58 59 60 61 62 63 64
        </channels>
    </event>
    <event>
        <beginTime>2013-10-01T11:06:49.276000000-06:00</beginTime>
        <duration>56000000</duration>
        <code>n1  </code>
        <label></label>
        <description></description>
        <sourceDevice>Viewer</sourceDevice>
        <channels>1 2 3 4 5 6 7 8 9 10 11 12 13 14 15 16 17 18 19 20 21 22 23 24 25 26 27 28 29 30 31 32 33 34 35 36 37 38 39 40 41 42 43 44 45 46 47 48 49 50 51 52 53 54 55 56 57 58 59 60 61 62 63 64
        </channels>
    </event>
    <event>
        <beginTime>2013-10-01T11:06:50.216000000-06:00</beginTime>
        <duration>56000000</duration>
        <code>p1  </code>
        <label></label>
        <description></description>
        <sourceDevice>Viewer</sourceDevice>
        <channels>1 2 3 4 5 6 7 8 9 10 11 12 13 14 15 16 17 18 19 20 21 22 23 24 25 26 27 28 29 30 31 32 33 34 35 36 37 38 39 40 41 42 43 44 45 46 47 48 49 50 51 52 53 54 55 56 57 58 59 60 61 62 63 64
        </channels>
    </event>
    <event>
        <beginTime>2013-10-01T11:06:50.276000000-06:00</beginTime>
        <duration>56000000</duration>
        <code>n1  </code>
        <label></label>
        <description></description>
        <sourceDevice>Viewer</sourceDevice>
        <channels>1 2 3 4 5 6 7 8 9 10 11 12 13 14 15 16 17 18 19 20 21 22 23 24 25 26 27 28 29 30 31 32 33 34 35 36 37 38 39 40 41 42 43 44 45 46 47 48 49 50 51 52 53 54 55 56 57 58 59 60 61 62 63 64
        </channels>
    </event>
    <event>
        <beginTime>2013-10-01T11:06:51.216000000-06:00</beginTime>
        <duration>56000000</duration>
        <code>p1  </code>
        <label></label>
        <description></description>
        <sourceDevice>Viewer</sourceDevice>
        <channels>1 2 3 4 5 6 7 8 9 10 11 12 13 14 15 16 17 18 19 20 21 22 23 24 25 26 27 28 29 30 31 32 33 34 35 36 37 38 39 40 41 42 43 44 45 46 47 48 49 50 51 52 53 54 55 56 57 58 59 60 61 62 63 64
        </channels>
    </event>
    <event>
        <beginTime>2013-10-01T11:06:51.276000000-06:00</beginTime>
        <duration>56000000</duration>
        <code>n1  </code>
        <label></label>
        <description></description>
        <sourceDevice>Viewer</sourceDevice>
        <channels>1 2 3 4 5 6 7 8 9 10 11 12 13 14 15 16 17 18 19 20 21 22 23 24 25 26 27 28 29 30 31 32 33 34 35 36 37 38 39 40 41 42 43 44 45 46 47 48 49 50 51 52 53 54 55 56 57 58 59 60 61 62 63 64
        </channels>
    </event>
    <event>
        <beginTime>2013-10-01T11:06:52.216000000-06:00</beginTime>
        <duration>56000000</duration>
        <code>p1  </code>
        <label></label>
        <description></description>
        <sourceDevice>Viewer</sourceDevice>
        <channels>1 2 3 4 5 6 7 8 9 10 11 12 13 14 15 16 17 18 19 20 21 22 23 24 25 26 27 28 29 30 31 32 33 34 35 36 37 38 39 40 41 42 43 44 45 46 47 48 49 50 51 52 53 54 55 56 57 58 59 60 61 62 63 64
        </channels>
    </event>
    <event>
        <beginTime>2013-10-01T11:06:52.276000000-06:00</beginTime>
        <duration>56000000</duration>
        <code>n1  </code>
        <label></label>
        <description></description>
        <sourceDevice>Viewer</sourceDevice>
        <channels>1 2 3 4 5 6 7 8 9 10 11 12 13 14 15 16 17 18 19 20 21 22 23 24 25 26 27 28 29 30 31 32 33 34 35 36 37 38 39 40 41 42 43 44 45 46 47 48 49 50 51 52 53 54 55 56 57 58 59 60 61 62 63 64
        </channels>
    </event>
    <event>
        <beginTime>2013-10-01T11:06:53.216000000-06:00</beginTime>
        <duration>56000000</duration>
        <code>p1  </code>
        <label></label>
        <description></description>
        <sourceDevice>Viewer</sourceDevice>
        <channels>1 2 3 4 5 6 7 8 9 10 11 12 13 14 15 16 17 18 19 20 21 22 23 24 25 26 27 28 29 30 31 32 33 34 35 36 37 38 39 40 41 42 43 44 45 46 47 48 49 50 51 52 53 54 55 56 57 58 59 60 61 62 63 64
        </channels>
    </event>
    <event>
        <beginTime>2013-10-01T11:06:53.276000000-06:00</beginTime>
        <duration>56000000</duration>
        <code>n1  </code>
        <label></label>
        <description></description>
        <sourceDevice>Viewer</sourceDevice>
        <channels>1 2 3 4 5 6 7 8 9 10 11 12 13 14 15 16 17 18 19 20 21 22 23 24 25 26 27 28 29 30 31 32 33 34 35 36 37 38 39 40 41 42 43 44 45 46 47 48 49 50 51 52 53 54 55 56 57 58 59 60 61 62 63 64
        </channels>
    </event>
    <event>
        <beginTime>2013-10-01T11:06:54.216000000-06:00</beginTime>
        <duration>56000000</duration>
        <code>p1  </code>
        <label></label>
        <description></description>
        <sourceDevice>Viewer</sourceDevice>
        <channels>1 2 3 4 5 6 7 8 9 10 11 12 13 14 15 16 17 18 19 20 21 22 23 24 25 26 27 28 29 30 31 32 33 34 35 36 37 38 39 40 41 42 43 44 45 46 47 48 49 50 51 52 53 54 55 56 57 58 59 60 61 62 63 64
        </channels>
    </event>
    <event>
        <beginTime>2013-10-01T11:06:54.276000000-06:00</beginTime>
        <duration>56000000</duration>
        <code>n1  </code>
        <label></label>
        <description></description>
        <sourceDevice>Viewer</sourceDevice>
        <channels>1 2 3 4 5 6 7 8 9 10 11 12 13 14 15 16 17 18 19 20 21 22 23 24 25 26 27 28 29 30 31 32 33 34 35 36 37 38 39 40 41 42 43 44 45 46 47 48 49 50 51 52 53 54 55 56 57 58 59 60 61 62 63 64
        </channels>
    </event>
    <event>
        <beginTime>2013-10-01T11:06:55.216000000-06:00</beginTime>
        <duration>56000000</duration>
        <code>p1  </code>
        <label></label>
        <description></description>
        <sourceDevice>Viewer</sourceDevice>
        <channels>1 2 3 4 5 6 7 8 9 10 11 12 13 14 15 16 17 18 19 20 21 22 23 24 25 26 27 28 29 30 31 32 33 34 35 36 37 38 39 40 41 42 43 44 45 46 47 48 49 50 51 52 53 54 55 56 57 58 59 60 61 62 63 64
        </channels>
    </event>
    <event>
        <beginTime>2013-10-01T11:06:55.276000000-06:00</beginTime>
        <duration>56000000</duration>
        <code>n1  </code>
        <label></label>
        <description></description>
        <sourceDevice>Viewer</sourceDevice>
        <channels>1 2 3 4 5 6 7 8 9 10 11 12 13 14 15 16 17 18 19 20 21 22 23 24 25 26 27 28 29 30 31 32 33 34 35 36 37 38 39 40 41 42 43 44 45 46 47 48 49 50 51 52 53 54 55 56 57 58 59 60 61 62 63 64
        </channels>
    </event>
    <event>
        <beginTime>2013-10-01T11:06:56.216000000-06:00</beginTime>
        <duration>56000000</duration>
        <code>p1  </code>
        <label></label>
        <description></description>
        <sourceDevice>Viewer</sourceDevice>
        <channels>1 2 3 4 5 6 7 8 9 10 11 12 13 14 15 16 17 18 19 20 21 22 23 24 25 26 27 28 29 30 31 32 33 34 35 36 37 38 39 40 41 42 43 44 45 46 47 48 49 50 51 52 53 54 55 56 57 58 59 60 61 62 63 64
        </channels>
    </event>
    <event>
        <beginTime>2013-10-01T11:06:56.276000000-06:00</beginTime>
        <duration>56000000</duration>
        <code>n1  </code>
        <label></label>
        <description></description>
        <sourceDevice>Viewer</sourceDevice>
        <channels>1 2 3 4 5 6 7 8 9 10 11 12 13 14 15 16 17 18 19 20 21 22 23 24 25 26 27 28 29 30 31 32 33 34 35 36 37 38 39 40 41 42 43 44 45 46 47 48 49 50 51 52 53 54 55 56 57 58 59 60 61 62 63 64
        </channels>
    </event>
    <event>
        <beginTime>2013-10-01T11:06:57.216000000-06:00</beginTime>
        <duration>56000000</duration>
        <code>p1  </code>
        <label></label>
        <description></description>
        <sourceDevice>Viewer</sourceDevice>
        <channels>1 2 3 4 5 6 7 8 9 10 11 12 13 14 15 16 17 18 19 20 21 22 23 24 25 26 27 28 29 30 31 32 33 34 35 36 37 38 39 40 41 42 43 44 45 46 47 48 49 50 51 52 53 54 55 56 57 58 59 60 61 62 63 64
        </channels>
    </event>
    <event>
        <beginTime>2013-10-01T11:06:57.276000000-06:00</beginTime>
        <duration>56000000</duration>
        <code>n1  </code>
        <label></label>
        <description></description>
        <sourceDevice>Viewer</sourceDevice>
        <channels>1 2 3 4 5 6 7 8 9 10 11 12 13 14 15 16 17 18 19 20 21 22 23 24 25 26 27 28 29 30 31 32 33 34 35 36 37 38 39 40 41 42 43 44 45 46 47 48 49 50 51 52 53 54 55 56 57 58 59 60 61 62 63 64
        </channels>
    </event>
    <event>
        <beginTime>2013-10-01T11:06:58.216000000-06:00</beginTime>
        <duration>56000000</duration>
        <code>p1  </code>
        <label></label>
        <description></description>
        <sourceDevice>Viewer</sourceDevice>
        <channels>1 2 3 4 5 6 7 8 9 10 11 12 13 14 15 16 17 18 19 20 21 22 23 24 25 26 27 28 29 30 31 32 33 34 35 36 37 38 39 40 41 42 43 44 45 46 47 48 49 50 51 52 53 54 55 56 57 58 59 60 61 62 63 64
        </channels>
    </event>
    <event>
        <beginTime>2013-10-01T11:06:58.276000000-06:00</beginTime>
        <duration>56000000</duration>
        <code>n1  </code>
        <label></label>
        <description></description>
        <sourceDevice>Viewer</sourceDevice>
        <channels>1 2 3 4 5 6 7 8 9 10 11 12 13 14 15 16 17 18 19 20 21 22 23 24 25 26 27 28 29 30 31 32 33 34 35 36 37 38 39 40 41 42 43 44 45 46 47 48 49 50 51 52 53 54 55 56 57 58 59 60 61 62 63 64
        </channels>
    </event>
    <event>
        <beginTime>2013-10-01T11:06:59.216000000-06:00</beginTime>
        <duration>56000000</duration>
        <code>p1  </code>
        <label></label>
        <description></description>
        <sourceDevice>Viewer</sourceDevice>
        <channels>1 2 3 4 5 6 7 8 9 10 11 12 13 14 15 16 17 18 19 20 21 22 23 24 25 26 27 28 29 30 31 32 33 34 35 36 37 38 39 40 41 42 43 44 45 46 47 48 49 50 51 52 53 54 55 56 57 58 59 60 61 62 63 64
        </channels>
    </event>
    <event>
        <beginTime>2013-10-01T11:06:59.276000000-06:00</beginTime>
        <duration>56000000</duration>
        <code>n1  </code>
        <label></label>
        <description></description>
        <sourceDevice>Viewer</sourceDevice>
        <channels>1 2 3 4 5 6 7 8 9 10 11 12 13 14 15 16 17 18 19 20 21 22 23 24 25 26 27 28 29 30 31 32 33 34 35 36 37 38 39 40 41 42 43 44 45 46 47 48 49 50 51 52 53 54 55 56 57 58 59 60 61 62 63 64
        </channels>
    </event>
    <event>
        <beginTime>2013-10-01T11:07:00.216000000-06:00</beginTime>
        <duration>56000000</duration>
        <code>p1  </code>
        <label></label>
        <description></description>
        <sourceDevice>Viewer</sourceDevice>
        <channels>1 2 3 4 5 6 7 8 9 10 11 12 13 14 15 16 17 18 19 20 21 22 23 24 25 26 27 28 29 30 31 32 33 34 35 36 37 38 39 40 41 42 43 44 45 46 47 48 49 50 51 52 53 54 55 56 57 58 59 60 61 62 63 64
        </channels>
    </event>
    <event>
        <beginTime>2013-10-01T11:07:00.276000000-06:00</beginTime>
        <duration>56000000</duration>
        <code>n1  </code>
        <label></label>
        <description></description>
        <sourceDevice>Viewer</sourceDevice>
        <channels>1 2 3 4 5 6 7 8 9 10 11 12 13 14 15 16 17 18 19 20 21 22 23 24 25 26 27 28 29 30 31 32 33 34 35 36 37 38 39 40 41 42 43 44 45 46 47 48 49 50 51 52 53 54 55 56 57 58 59 60 61 62 63 64
        </channels>
    </event>
    <event>
        <beginTime>2013-10-01T11:07:01.216000000-06:00</beginTime>
        <duration>56000000</duration>
        <code>p1  </code>
        <label></label>
        <description></description>
        <sourceDevice>Viewer</sourceDevice>
        <channels>1 2 3 4 5 6 7 8 9 10 11 12 13 14 15 16 17 18 19 20 21 22 23 24 25 26 27 28 29 30 31 32 33 34 35 36 37 38 39 40 41 42 43 44 45 46 47 48 49 50 51 52 53 54 55 56 57 58 59 60 61 62 63 64
        </channels>
    </event>
    <event>
        <beginTime>2013-10-01T11:07:01.276000000-06:00</beginTime>
        <duration>56000000</duration>
        <code>n1  </code>
        <label></label>
        <description></description>
        <sourceDevice>Viewer</sourceDevice>
        <channels>1 2 3 4 5 6 7 8 9 10 11 12 13 14 15 16 17 18 19 20 21 22 23 24 25 26 27 28 29 30 31 32 33 34 35 36 37 38 39 40 41 42 43 44 45 46 47 48 49 50 51 52 53 54 55 56 57 58 59 60 61 62 63 64
        </channels>
    </event>
    <event>
        <beginTime>2013-10-01T11:07:02.216000000-06:00</beginTime>
        <duration>56000000</duration>
        <code>p1  </code>
        <label></label>
        <description></description>
        <sourceDevice>Viewer</sourceDevice>
        <channels>1 2 3 4 5 6 7 8 9 10 11 12 13 14 15 16 17 18 19 20 21 22 23 24 25 26 27 28 29 30 31 32 33 34 35 36 37 38 39 40 41 42 43 44 45 46 47 48 49 50 51 52 53 54 55 56 57 58 59 60 61 62 63 64
        </channels>
    </event>
    <event>
        <beginTime>2013-10-01T11:07:02.276000000-06:00</beginTime>
        <duration>56000000</duration>
        <code>n1  </code>
        <label></label>
        <description></description>
        <sourceDevice>Viewer</sourceDevice>
        <channels>1 2 3 4 5 6 7 8 9 10 11 12 13 14 15 16 17 18 19 20 21 22 23 24 25 26 27 28 29 30 31 32 33 34 35 36 37 38 39 40 41 42 43 44 45 46 47 48 49 50 51 52 53 54 55 56 57 58 59 60 61 62 63 64
        </channels>
    </event>
    <event>
        <beginTime>2013-10-01T11:07:03.216000000-06:00</beginTime>
        <duration>56000000</duration>
        <code>p1  </code>
        <label></label>
        <description></description>
        <sourceDevice>Viewer</sourceDevice>
        <channels>1 2 3 4 5 6 7 8 9 10 11 12 13 14 15 16 17 18 19 20 21 22 23 24 25 26 27 28 29 30 31 32 33 34 35 36 37 38 39 40 41 42 43 44 45 46 47 48 49 50 51 52 53 54 55 56 57 58 59 60 61 62 63 64
        </channels>
    </event>
    <event>
        <beginTime>2013-10-01T11:07:03.276000000-06:00</beginTime>
        <duration>56000000</duration>
        <code>n1  </code>
        <label></label>
        <description></description>
        <sourceDevice>Viewer</sourceDevice>
        <channels>1 2 3 4 5 6 7 8 9 10 11 12 13 14 15 16 17 18 19 20 21 22 23 24 25 26 27 28 29 30 31 32 33 34 35 36 37 38 39 40 41 42 43 44 45 46 47 48 49 50 51 52 53 54 55 56 57 58 59 60 61 62 63 64
        </channels>
    </event>
    <event>
        <beginTime>2013-10-01T11:07:04.216000000-06:00</beginTime>
        <duration>56000000</duration>
        <code>p1  </code>
        <label></label>
        <description></description>
        <sourceDevice>Viewer</sourceDevice>
        <channels>1 2 3 4 5 6 7 8 9 10 11 12 13 14 15 16 17 18 19 20 21 22 23 24 25 26 27 28 29 30 31 32 33 34 35 36 37 38 39 40 41 42 43 44 45 46 47 48 49 50 51 52 53 54 55 56 57 58 59 60 61 62 63 64
        </channels>
    </event>
    <event>
        <beginTime>2013-10-01T11:07:04.276000000-06:00</beginTime>
        <duration>56000000</duration>
        <code>n1  </code>
        <label></label>
        <description></description>
        <sourceDevice>Viewer</sourceDevice>
        <channels>1 2 3 4 5 6 7 8 9 10 11 12 13 14 15 16 17 18 19 20 21 22 23 24 25 26 27 28 29 30 31 32 33 34 35 36 37 38 39 40 41 42 43 44 45 46 47 48 49 50 51 52 53 54 55 56 57 58 59 60 61 62 63 64
        </channels>
    </event>
    <event>
        <beginTime>2013-10-01T11:07:05.216000000-06:00</beginTime>
        <duration>56000000</duration>
        <code>p1  </code>
        <label></label>
        <description></description>
        <sourceDevice>Viewer</sourceDevice>
        <channels>1 2 3 4 5 6 7 8 9 10 11 12 13 14 15 16 17 18 19 20 21 22 23 24 25 26 27 28 29 30 31 32 33 34 35 36 37 38 39 40 41 42 43 44 45 46 47 48 49 50 51 52 53 54 55 56 57 58 59 60 61 62 63 64
        </channels>
    </event>
    <event>
        <beginTime>2013-10-01T11:07:05.276000000-06:00</beginTime>
        <duration>56000000</duration>
        <code>n1  </code>
        <label></label>
        <description></description>
        <sourceDevice>Viewer</sourceDevice>
        <channels>1 2 3 4 5 6 7 8 9 10 11 12 13 14 15 16 17 18 19 20 21 22 23 24 25 26 27 28 29 30 31 32 33 34 35 36 37 38 39 40 41 42 43 44 45 46 47 48 49 50 51 52 53 54 55 56 57 58 59 60 61 62 63 64
        </channels>
    </event>
    <event>
        <beginTime>2013-10-01T11:07:06.216000000-06:00</beginTime>
        <duration>56000000</duration>
        <code>p1  </code>
        <label></label>
        <description></description>
        <sourceDevice>Viewer</sourceDevice>
        <channels>1 2 3 4 5 6 7 8 9 10 11 12 13 14 15 16 17 18 19 20 21 22 23 24 25 26 27 28 29 30 31 32 33 34 35 36 37 38 39 40 41 42 43 44 45 46 47 48 49 50 51 52 53 54 55 56 57 58 59 60 61 62 63 64
        </channels>
    </event>
    <event>
        <beginTime>2013-10-01T11:07:06.276000000-06:00</beginTime>
        <duration>56000000</duration>
        <code>n1  </code>
        <label></label>
        <description></description>
        <sourceDevice>Viewer</sourceDevice>
        <channels>1 2 3 4 5 6 7 8 9 10 11 12 13 14 15 16 17 18 19 20 21 22 23 24 25 26 27 28 29 30 31 32 33 34 35 36 37 38 39 40 41 42 43 44 45 46 47 48 49 50 51 52 53 54 55 56 57 58 59 60 61 62 63 64
        </channels>
    </event>
    <event>
        <beginTime>2013-10-01T11:07:07.216000000-06:00</beginTime>
        <duration>56000000</duration>
        <code>p1  </code>
        <label></label>
        <description></description>
        <sourceDevice>Viewer</sourceDevice>
        <channels>1 2 3 4 5 6 7 8 9 10 11 12 13 14 15 16 17 18 19 20 21 22 23 24 25 26 27 28 29 30 31 32 33 34 35 36 37 38 39 40 41 42 43 44 45 46 47 48 49 50 51 52 53 54 55 56 57 58 59 60 61 62 63 64
        </channels>
    </event>
    <event>
        <beginTime>2013-10-01T11:07:07.276000000-06:00</beginTime>
        <duration>56000000</duration>
        <code>n1  </code>
        <label></label>
        <description></description>
        <sourceDevice>Viewer</sourceDevice>
        <channels>1 2 3 4 5 6 7 8 9 10 11 12 13 14 15 16 17 18 19 20 21 22 23 24 25 26 27 28 29 30 31 32 33 34 35 36 37 38 39 40 41 42 43 44 45 46 47 48 49 50 51 52 53 54 55 56 57 58 59 60 61 62 63 64
        </channels>
    </event>
    <event>
        <beginTime>2013-10-01T11:07:08.216000000-06:00</beginTime>
        <duration>56000000</duration>
        <code>p1  </code>
        <label></label>
        <description></description>
        <sourceDevice>Viewer</sourceDevice>
        <channels>1 2 3 4 5 6 7 8 9 10 11 12 13 14 15 16 17 18 19 20 21 22 23 24 25 26 27 28 29 30 31 32 33 34 35 36 37 38 39 40 41 42 43 44 45 46 47 48 49 50 51 52 53 54 55 56 57 58 59 60 61 62 63 64
        </channels>
    </event>
    <event>
        <beginTime>2013-10-01T11:07:08.276000000-06:00</beginTime>
        <duration>56000000</duration>
        <code>n1  </code>
        <label></label>
        <description></description>
        <sourceDevice>Viewer</sourceDevice>
        <channels>1 2 3 4 5 6 7 8 9 10 11 12 13 14 15 16 17 18 19 20 21 22 23 24 25 26 27 28 29 30 31 32 33 34 35 36 37 38 39 40 41 42 43 44 45 46 47 48 49 50 51 52 53 54 55 56 57 58 59 60 61 62 63 64
        </channels>
    </event>
    <event>
        <beginTime>2013-10-01T11:07:09.216000000-06:00</beginTime>
        <duration>56000000</duration>
        <code>p1  </code>
        <label></label>
        <description></description>
        <sourceDevice>Viewer</sourceDevice>
        <channels>1 2 3 4 5 6 7 8 9 10 11 12 13 14 15 16 17 18 19 20 21 22 23 24 25 26 27 28 29 30 31 32 33 34 35 36 37 38 39 40 41 42 43 44 45 46 47 48 49 50 51 52 53 54 55 56 57 58 59 60 61 62 63 64
        </channels>
    </event>
    <event>
        <beginTime>2013-10-01T11:07:09.276000000-06:00</beginTime>
        <duration>56000000</duration>
        <code>n1  </code>
        <label></label>
        <description></description>
        <sourceDevice>Viewer</sourceDevice>
        <channels>1 2 3 4 5 6 7 8 9 10 11 12 13 14 15 16 17 18 19 20 21 22 23 24 25 26 27 28 29 30 31 32 33 34 35 36 37 38 39 40 41 42 43 44 45 46 47 48 49 50 51 52 53 54 55 56 57 58 59 60 61 62 63 64
        </channels>
    </event>
    <event>
        <beginTime>2013-10-01T11:07:10.216000000-06:00</beginTime>
        <duration>56000000</duration>
        <code>p1  </code>
        <label></label>
        <description></description>
        <sourceDevice>Viewer</sourceDevice>
        <channels>1 2 3 4 5 6 7 8 9 10 11 12 13 14 15 16 17 18 19 20 21 22 23 24 25 26 27 28 29 30 31 32 33 34 35 36 37 38 39 40 41 42 43 44 45 46 47 48 49 50 51 52 53 54 55 56 57 58 59 60 61 62 63 64
        </channels>
    </event>
    <event>
        <beginTime>2013-10-01T11:07:10.276000000-06:00</beginTime>
        <duration>56000000</duration>
        <code>n1  </code>
        <label></label>
        <description></description>
        <sourceDevice>Viewer</sourceDevice>
        <channels>1 2 3 4 5 6 7 8 9 10 11 12 13 14 15 16 17 18 19 20 21 22 23 24 25 26 27 28 29 30 31 32 33 34 35 36 37 38 39 40 41 42 43 44 45 46 47 48 49 50 51 52 53 54 55 56 57 58 59 60 61 62 63 64
        </channels>
    </event>
    <event>
        <beginTime>2013-10-01T11:07:11.216000000-06:00</beginTime>
        <duration>56000000</duration>
        <code>p1  </code>
        <label></label>
        <description></description>
        <sourceDevice>Viewer</sourceDevice>
        <channels>1 2 3 4 5 6 7 8 9 10 11 12 13 14 15 16 17 18 19 20 21 22 23 24 25 26 27 28 29 30 31 32 33 34 35 36 37 38 39 40 41 42 43 44 45 46 47 48 49 50 51 52 53 54 55 56 57 58 59 60 61 62 63 64
        </channels>
    </event>
    <event>
        <beginTime>2013-10-01T11:07:11.276000000-06:00</beginTime>
        <duration>56000000</duration>
        <code>n1  </code>
        <label></label>
        <description></description>
        <sourceDevice>Viewer</sourceDevice>
        <channels>1 2 3 4 5 6 7 8 9 10 11 12 13 14 15 16 17 18 19 20 21 22 23 24 25 26 27 28 29 30 31 32 33 34 35 36 37 38 39 40 41 42 43 44 45 46 47 48 49 50 51 52 53 54 55 56 57 58 59 60 61 62 63 64
        </channels>
    </event>
    <event>
        <beginTime>2013-10-01T11:07:12.216000000-06:00</beginTime>
        <duration>56000000</duration>
        <code>p1  </code>
        <label></label>
        <description></description>
        <sourceDevice>Viewer</sourceDevice>
        <channels>1 2 3 4 5 6 7 8 9 10 11 12 13 14 15 16 17 18 19 20 21 22 23 24 25 26 27 28 29 30 31 32 33 34 35 36 37 38 39 40 41 42 43 44 45 46 47 48 49 50 51 52 53 54 55 56 57 58 59 60 61 62 63 64
        </channels>
    </event>
    <event>
        <beginTime>2013-10-01T11:07:12.276000000-06:00</beginTime>
        <duration>56000000</duration>
        <code>n1  </code>
        <label></label>
        <description></description>
        <sourceDevice>Viewer</sourceDevice>
        <channels>1 2 3 4 5 6 7 8 9 10 11 12 13 14 15 16 17 18 19 20 21 22 23 24 25 26 27 28 29 30 31 32 33 34 35 36 37 38 39 40 41 42 43 44 45 46 47 48 49 50 51 52 53 54 55 56 57 58 59 60 61 62 63 64
        </channels>
    </event>
    <event>
        <beginTime>2013-10-01T11:07:13.216000000-06:00</beginTime>
        <duration>56000000</duration>
        <code>p1  </code>
        <label></label>
        <description></description>
        <sourceDevice>Viewer</sourceDevice>
        <channels>1 2 3 4 5 6 7 8 9 10 11 12 13 14 15 16 17 18 19 20 21 22 23 24 25 26 27 28 29 30 31 32 33 34 35 36 37 38 39 40 41 42 43 44 45 46 47 48 49 50 51 52 53 54 55 56 57 58 59 60 61 62 63 64
        </channels>
    </event>
    <event>
        <beginTime>2013-10-01T11:07:13.276000000-06:00</beginTime>
        <duration>56000000</duration>
        <code>n1  </code>
        <label></label>
        <description></description>
        <sourceDevice>Viewer</sourceDevice>
        <channels>1 2 3 4 5 6 7 8 9 10 11 12 13 14 15 16 17 18 19 20 21 22 23 24 25 26 27 28 29 30 31 32 33 34 35 36 37 38 39 40 41 42 43 44 45 46 47 48 49 50 51 52 53 54 55 56 57 58 59 60 61 62 63 64
        </channels>
    </event>
    <event>
        <beginTime>2013-10-01T11:07:14.216000000-06:00</beginTime>
        <duration>56000000</duration>
        <code>p1  </code>
        <label></label>
        <description></description>
        <sourceDevice>Viewer</sourceDevice>
        <channels>1 2 3 4 5 6 7 8 9 10 11 12 13 14 15 16 17 18 19 20 21 22 23 24 25 26 27 28 29 30 31 32 33 34 35 36 37 38 39 40 41 42 43 44 45 46 47 48 49 50 51 52 53 54 55 56 57 58 59 60 61 62 63 64
        </channels>
    </event>
    <event>
        <beginTime>2013-10-01T11:07:14.276000000-06:00</beginTime>
        <duration>56000000</duration>
        <code>n1  </code>
        <label></label>
        <description></description>
        <sourceDevice>Viewer</sourceDevice>
        <channels>1 2 3 4 5 6 7 8 9 10 11 12 13 14 15 16 17 18 19 20 21 22 23 24 25 26 27 28 29 30 31 32 33 34 35 36 37 38 39 40 41 42 43 44 45 46 47 48 49 50 51 52 53 54 55 56 57 58 59 60 61 62 63 64
        </channels>
    </event>
    <event>
        <beginTime>2013-10-01T11:07:15.216000000-06:00</beginTime>
        <duration>56000000</duration>
        <code>p1  </code>
        <label></label>
        <description></description>
        <sourceDevice>Viewer</sourceDevice>
        <channels>1 2 3 4 5 6 7 8 9 10 11 12 13 14 15 16 17 18 19 20 21 22 23 24 25 26 27 28 29 30 31 32 33 34 35 36 37 38 39 40 41 42 43 44 45 46 47 48 49 50 51 52 53 54 55 56 57 58 59 60 61 62 63 64
        </channels>
    </event>
    <event>
        <beginTime>2013-10-01T11:07:15.276000000-06:00</beginTime>
        <duration>56000000</duration>
        <code>n1  </code>
        <label></label>
        <description></description>
        <sourceDevice>Viewer</sourceDevice>
        <channels>1 2 3 4 5 6 7 8 9 10 11 12 13 14 15 16 17 18 19 20 21 22 23 24 25 26 27 28 29 30 31 32 33 34 35 36 37 38 39 40 41 42 43 44 45 46 47 48 49 50 51 52 53 54 55 56 57 58 59 60 61 62 63 64
        </channels>
    </event>
    <event>
        <beginTime>2013-10-01T11:07:16.216000000-06:00</beginTime>
        <duration>56000000</duration>
        <code>p1  </code>
        <label></label>
        <description></description>
        <sourceDevice>Viewer</sourceDevice>
        <channels>1 2 3 4 5 6 7 8 9 10 11 12 13 14 15 16 17 18 19 20 21 22 23 24 25 26 27 28 29 30 31 32 33 34 35 36 37 38 39 40 41 42 43 44 45 46 47 48 49 50 51 52 53 54 55 56 57 58 59 60 61 62 63 64
        </channels>
    </event>
    <event>
        <beginTime>2013-10-01T11:07:16.276000000-06:00</beginTime>
        <duration>56000000</duration>
        <code>n1  </code>
        <label></label>
        <description></description>
        <sourceDevice>Viewer</sourceDevice>
        <channels>1 2 3 4 5 6 7 8 9 10 11 12 13 14 15 16 17 18 19 20 21 22 23 24 25 26 27 28 29 30 31 32 33 34 35 36 37 38 39 40 41 42 43 44 45 46 47 48 49 50 51 52 53 54 55 56 57 58 59 60 61 62 63 64
        </channels>
    </event>
    <event>
        <beginTime>2013-10-01T11:07:17.216000000-06:00</beginTime>
        <duration>56000000</duration>
        <code>p1  </code>
        <label></label>
        <description></description>
        <sourceDevice>Viewer</sourceDevice>
        <channels>1 2 3 4 5 6 7 8 9 10 11 12 13 14 15 16 17 18 19 20 21 22 23 24 25 26 27 28 29 30 31 32 33 34 35 36 37 38 39 40 41 42 43 44 45 46 47 48 49 50 51 52 53 54 55 56 57 58 59 60 61 62 63 64
        </channels>
    </event>
    <event>
        <beginTime>2013-10-01T11:07:17.276000000-06:00</beginTime>
        <duration>56000000</duration>
        <code>n1  </code>
        <label></label>
        <description></description>
        <sourceDevice>Viewer</sourceDevice>
        <channels>1 2 3 4 5 6 7 8 9 10 11 12 13 14 15 16 17 18 19 20 21 22 23 24 25 26 27 28 29 30 31 32 33 34 35 36 37 38 39 40 41 42 43 44 45 46 47 48 49 50 51 52 53 54 55 56 57 58 59 60 61 62 63 64
        </channels>
    </event>
    <event>
        <beginTime>2013-10-01T11:07:18.216000000-06:00</beginTime>
        <duration>56000000</duration>
        <code>p1  </code>
        <label></label>
        <description></description>
        <sourceDevice>Viewer</sourceDevice>
        <channels>1 2 3 4 5 6 7 8 9 10 11 12 13 14 15 16 17 18 19 20 21 22 23 24 25 26 27 28 29 30 31 32 33 34 35 36 37 38 39 40 41 42 43 44 45 46 47 48 49 50 51 52 53 54 55 56 57 58 59 60 61 62 63 64
        </channels>
    </event>
    <event>
        <beginTime>2013-10-01T11:07:18.276000000-06:00</beginTime>
        <duration>56000000</duration>
        <code>n1  </code>
        <label></label>
        <description></description>
        <sourceDevice>Viewer</sourceDevice>
        <channels>1 2 3 4 5 6 7 8 9 10 11 12 13 14 15 16 17 18 19 20 21 22 23 24 25 26 27 28 29 30 31 32 33 34 35 36 37 38 39 40 41 42 43 44 45 46 47 48 49 50 51 52 53 54 55 56 57 58 59 60 61 62 63 64
        </channels>
    </event>
    <event>
        <beginTime>2013-10-01T11:07:19.216000000-06:00</beginTime>
        <duration>56000000</duration>
        <code>p1  </code>
        <label></label>
        <description></description>
        <sourceDevice>Viewer</sourceDevice>
        <channels>1 2 3 4 5 6 7 8 9 10 11 12 13 14 15 16 17 18 19 20 21 22 23 24 25 26 27 28 29 30 31 32 33 34 35 36 37 38 39 40 41 42 43 44 45 46 47 48 49 50 51 52 53 54 55 56 57 58 59 60 61 62 63 64
        </channels>
    </event>
    <event>
        <beginTime>2013-10-01T11:07:19.276000000-06:00</beginTime>
        <duration>56000000</duration>
        <code>n1  </code>
        <label></label>
        <description></description>
        <sourceDevice>Viewer</sourceDevice>
        <channels>1 2 3 4 5 6 7 8 9 10 11 12 13 14 15 16 17 18 19 20 21 22 23 24 25 26 27 28 29 30 31 32 33 34 35 36 37 38 39 40 41 42 43 44 45 46 47 48 49 50 51 52 53 54 55 56 57 58 59 60 61 62 63 64
        </channels>
    </event>
    <event>
        <beginTime>2013-10-01T11:07:20.216000000-06:00</beginTime>
        <duration>56000000</duration>
        <code>p1  </code>
        <label></label>
        <description></description>
        <sourceDevice>Viewer</sourceDevice>
        <channels>1 2 3 4 5 6 7 8 9 10 11 12 13 14 15 16 17 18 19 20 21 22 23 24 25 26 27 28 29 30 31 32 33 34 35 36 37 38 39 40 41 42 43 44 45 46 47 48 49 50 51 52 53 54 55 56 57 58 59 60 61 62 63 64
        </channels>
    </event>
    <event>
        <beginTime>2013-10-01T11:07:20.276000000-06:00</beginTime>
        <duration>56000000</duration>
        <code>n1  </code>
        <label></label>
        <description></description>
        <sourceDevice>Viewer</sourceDevice>
        <channels>1 2 3 4 5 6 7 8 9 10 11 12 13 14 15 16 17 18 19 20 21 22 23 24 25 26 27 28 29 30 31 32 33 34 35 36 37 38 39 40 41 42 43 44 45 46 47 48 49 50 51 52 53 54 55 56 57 58 59 60 61 62 63 64
        </channels>
    </event>
    <event>
        <beginTime>2013-10-01T11:07:21.216000000-06:00</beginTime>
        <duration>56000000</duration>
        <code>p1  </code>
        <label></label>
        <description></description>
        <sourceDevice>Viewer</sourceDevice>
        <channels>1 2 3 4 5 6 7 8 9 10 11 12 13 14 15 16 17 18 19 20 21 22 23 24 25 26 27 28 29 30 31 32 33 34 35 36 37 38 39 40 41 42 43 44 45 46 47 48 49 50 51 52 53 54 55 56 57 58 59 60 61 62 63 64
        </channels>
    </event>
    <event>
        <beginTime>2013-10-01T11:07:21.276000000-06:00</beginTime>
        <duration>56000000</duration>
        <code>n1  </code>
        <label></label>
        <description></description>
        <sourceDevice>Viewer</sourceDevice>
        <channels>1 2 3 4 5 6 7 8 9 10 11 12 13 14 15 16 17 18 19 20 21 22 23 24 25 26 27 28 29 30 31 32 33 34 35 36 37 38 39 40 41 42 43 44 45 46 47 48 49 50 51 52 53 54 55 56 57 58 59 60 61 62 63 64
        </channels>
    </event>
    <event>
        <beginTime>2013-10-01T11:07:22.216000000-06:00</beginTime>
        <duration>56000000</duration>
        <code>p1  </code>
        <label></label>
        <description></description>
        <sourceDevice>Viewer</sourceDevice>
        <channels>1 2 3 4 5 6 7 8 9 10 11 12 13 14 15 16 17 18 19 20 21 22 23 24 25 26 27 28 29 30 31 32 33 34 35 36 37 38 39 40 41 42 43 44 45 46 47 48 49 50 51 52 53 54 55 56 57 58 59 60 61 62 63 64
        </channels>
    </event>
    <event>
        <beginTime>2013-10-01T11:07:22.276000000-06:00</beginTime>
        <duration>56000000</duration>
        <code>n1  </code>
        <label></label>
        <description></description>
        <sourceDevice>Viewer</sourceDevice>
        <channels>1 2 3 4 5 6 7 8 9 10 11 12 13 14 15 16 17 18 19 20 21 22 23 24 25 26 27 28 29 30 31 32 33 34 35 36 37 38 39 40 41 42 43 44 45 46 47 48 49 50 51 52 53 54 55 56 57 58 59 60 61 62 63 64
        </channels>
    </event>
    <event>
        <beginTime>2013-10-01T11:07:23.216000000-06:00</beginTime>
        <duration>56000000</duration>
        <code>p1  </code>
        <label></label>
        <description></description>
        <sourceDevice>Viewer</sourceDevice>
        <channels>1 2 3 4 5 6 7 8 9 10 11 12 13 14 15 16 17 18 19 20 21 22 23 24 25 26 27 28 29 30 31 32 33 34 35 36 37 38 39 40 41 42 43 44 45 46 47 48 49 50 51 52 53 54 55 56 57 58 59 60 61 62 63 64
        </channels>
    </event>
    <event>
        <beginTime>2013-10-01T11:07:23.276000000-06:00</beginTime>
        <duration>56000000</duration>
        <code>n1  </code>
        <label></label>
        <description></description>
        <sourceDevice>Viewer</sourceDevice>
        <channels>1 2 3 4 5 6 7 8 9 10 11 12 13 14 15 16 17 18 19 20 21 22 23 24 25 26 27 28 29 30 31 32 33 34 35 36 37 38 39 40 41 42 43 44 45 46 47 48 49 50 51 52 53 54 55 56 57 58 59 60 61 62 63 64
        </channels>
    </event>
    <event>
        <beginTime>2013-10-01T11:07:24.216000000-06:00</beginTime>
        <duration>56000000</duration>
        <code>p1  </code>
        <label></label>
        <description></description>
        <sourceDevice>Viewer</sourceDevice>
        <channels>1 2 3 4 5 6 7 8 9 10 11 12 13 14 15 16 17 18 19 20 21 22 23 24 25 26 27 28 29 30 31 32 33 34 35 36 37 38 39 40 41 42 43 44 45 46 47 48 49 50 51 52 53 54 55 56 57 58 59 60 61 62 63 64
        </channels>
    </event>
    <event>
        <beginTime>2013-10-01T11:07:24.276000000-06:00</beginTime>
        <duration>56000000</duration>
        <code>n1  </code>
        <label></label>
        <description></description>
        <sourceDevice>Viewer</sourceDevice>
        <channels>1 2 3 4 5 6 7 8 9 10 11 12 13 14 15 16 17 18 19 20 21 22 23 24 25 26 27 28 29 30 31 32 33 34 35 36 37 38 39 40 41 42 43 44 45 46 47 48 49 50 51 52 53 54 55 56 57 58 59 60 61 62 63 64
        </channels>
    </event>
    <event>
        <beginTime>2013-10-01T11:07:25.216000000-06:00</beginTime>
        <duration>56000000</duration>
        <code>p1  </code>
        <label></label>
        <description></description>
        <sourceDevice>Viewer</sourceDevice>
        <channels>1 2 3 4 5 6 7 8 9 10 11 12 13 14 15 16 17 18 19 20 21 22 23 24 25 26 27 28 29 30 31 32 33 34 35 36 37 38 39 40 41 42 43 44 45 46 47 48 49 50 51 52 53 54 55 56 57 58 59 60 61 62 63 64
        </channels>
    </event>
    <event>
        <beginTime>2013-10-01T11:07:25.276000000-06:00</beginTime>
        <duration>56000000</duration>
        <code>n1  </code>
        <label></label>
        <description></description>
        <sourceDevice>Viewer</sourceDevice>
        <channels>1 2 3 4 5 6 7 8 9 10 11 12 13 14 15 16 17 18 19 20 21 22 23 24 25 26 27 28 29 30 31 32 33 34 35 36 37 38 39 40 41 42 43 44 45 46 47 48 49 50 51 52 53 54 55 56 57 58 59 60 61 62 63 64
        </channels>
    </event>
    <event>
        <beginTime>2013-10-01T11:07:26.216000000-06:00</beginTime>
        <duration>56000000</duration>
        <code>p1  </code>
        <label></label>
        <description></description>
        <sourceDevice>Viewer</sourceDevice>
        <channels>1 2 3 4 5 6 7 8 9 10 11 12 13 14 15 16 17 18 19 20 21 22 23 24 25 26 27 28 29 30 31 32 33 34 35 36 37 38 39 40 41 42 43 44 45 46 47 48 49 50 51 52 53 54 55 56 57 58 59 60 61 62 63 64
        </channels>
    </event>
    <event>
        <beginTime>2013-10-01T11:07:26.276000000-06:00</beginTime>
        <duration>56000000</duration>
        <code>n1  </code>
        <label></label>
        <description></description>
        <sourceDevice>Viewer</sourceDevice>
        <channels>1 2 3 4 5 6 7 8 9 10 11 12 13 14 15 16 17 18 19 20 21 22 23 24 25 26 27 28 29 30 31 32 33 34 35 36 37 38 39 40 41 42 43 44 45 46 47 48 49 50 51 52 53 54 55 56 57 58 59 60 61 62 63 64
        </channels>
    </event>
    <event>
        <beginTime>2013-10-01T11:07:27.216000000-06:00</beginTime>
        <duration>56000000</duration>
        <code>p1  </code>
        <label></label>
        <description></description>
        <sourceDevice>Viewer</sourceDevice>
        <channels>1 2 3 4 5 6 7 8 9 10 11 12 13 14 15 16 17 18 19 20 21 22 23 24 25 26 27 28 29 30 31 32 33 34 35 36 37 38 39 40 41 42 43 44 45 46 47 48 49 50 51 52 53 54 55 56 57 58 59 60 61 62 63 64
        </channels>
    </event>
    <event>
        <beginTime>2013-10-01T11:07:27.276000000-06:00</beginTime>
        <duration>56000000</duration>
        <code>n1  </code>
        <label></label>
        <description></description>
        <sourceDevice>Viewer</sourceDevice>
        <channels>1 2 3 4 5 6 7 8 9 10 11 12 13 14 15 16 17 18 19 20 21 22 23 24 25 26 27 28 29 30 31 32 33 34 35 36 37 38 39 40 41 42 43 44 45 46 47 48 49 50 51 52 53 54 55 56 57 58 59 60 61 62 63 64
        </channels>
    </event>
    <event>
        <beginTime>2013-10-01T11:07:28.216000000-06:00</beginTime>
        <duration>56000000</duration>
        <code>p1  </code>
        <label></label>
        <description></description>
        <sourceDevice>Viewer</sourceDevice>
        <channels>1 2 3 4 5 6 7 8 9 10 11 12 13 14 15 16 17 18 19 20 21 22 23 24 25 26 27 28 29 30 31 32 33 34 35 36 37 38 39 40 41 42 43 44 45 46 47 48 49 50 51 52 53 54 55 56 57 58 59 60 61 62 63 64
        </channels>
    </event>
    <event>
        <beginTime>2013-10-01T11:07:28.276000000-06:00</beginTime>
        <duration>56000000</duration>
        <code>n1  </code>
        <label></label>
        <description></description>
        <sourceDevice>Viewer</sourceDevice>
        <channels>1 2 3 4 5 6 7 8 9 10 11 12 13 14 15 16 17 18 19 20 21 22 23 24 25 26 27 28 29 30 31 32 33 34 35 36 37 38 39 40 41 42 43 44 45 46 47 48 49 50 51 52 53 54 55 56 57 58 59 60 61 62 63 64
        </channels>
    </event>
    <event>
        <beginTime>2013-10-01T11:07:29.216000000-06:00</beginTime>
        <duration>56000000</duration>
        <code>p1  </code>
        <label></label>
        <description></description>
        <sourceDevice>Viewer</sourceDevice>
        <channels>1 2 3 4 5 6 7 8 9 10 11 12 13 14 15 16 17 18 19 20 21 22 23 24 25 26 27 28 29 30 31 32 33 34 35 36 37 38 39 40 41 42 43 44 45 46 47 48 49 50 51 52 53 54 55 56 57 58 59 60 61 62 63 64
        </channels>
    </event>
    <event>
        <beginTime>2013-10-01T11:07:29.276000000-06:00</beginTime>
        <duration>56000000</duration>
        <code>n1  </code>
        <label></label>
        <description></description>
        <sourceDevice>Viewer</sourceDevice>
        <channels>1 2 3 4 5 6 7 8 9 10 11 12 13 14 15 16 17 18 19 20 21 22 23 24 25 26 27 28 29 30 31 32 33 34 35 36 37 38 39 40 41 42 43 44 45 46 47 48 49 50 51 52 53 54 55 56 57 58 59 60 61 62 63 64
        </channels>
    </event>
    <event>
        <beginTime>2013-10-01T11:07:30.216000000-06:00</beginTime>
        <duration>56000000</duration>
        <code>p1  </code>
        <label></label>
        <description></description>
        <sourceDevice>Viewer</sourceDevice>
        <channels>1 2 3 4 5 6 7 8 9 10 11 12 13 14 15 16 17 18 19 20 21 22 23 24 25 26 27 28 29 30 31 32 33 34 35 36 37 38 39 40 41 42 43 44 45 46 47 48 49 50 51 52 53 54 55 56 57 58 59 60 61 62 63 64
        </channels>
    </event>
    <event>
        <beginTime>2013-10-01T11:07:30.276000000-06:00</beginTime>
        <duration>56000000</duration>
        <code>n1  </code>
        <label></label>
        <description></description>
        <sourceDevice>Viewer</sourceDevice>
        <channels>1 2 3 4 5 6 7 8 9 10 11 12 13 14 15 16 17 18 19 20 21 22 23 24 25 26 27 28 29 30 31 32 33 34 35 36 37 38 39 40 41 42 43 44 45 46 47 48 49 50 51 52 53 54 55 56 57 58 59 60 61 62 63 64
        </channels>
    </event>
    <event>
        <beginTime>2013-10-01T11:07:31.216000000-06:00</beginTime>
        <duration>56000000</duration>
        <code>p1  </code>
        <label></label>
        <description></description>
        <sourceDevice>Viewer</sourceDevice>
        <channels>1 2 3 4 5 6 7 8 9 10 11 12 13 14 15 16 17 18 19 20 21 22 23 24 25 26 27 28 29 30 31 32 33 34 35 36 37 38 39 40 41 42 43 44 45 46 47 48 49 50 51 52 53 54 55 56 57 58 59 60 61 62 63 64
        </channels>
    </event>
    <event>
        <beginTime>2013-10-01T11:07:31.276000000-06:00</beginTime>
        <duration>56000000</duration>
        <code>n1  </code>
        <label></label>
        <description></description>
        <sourceDevice>Viewer</sourceDevice>
        <channels>1 2 3 4 5 6 7 8 9 10 11 12 13 14 15 16 17 18 19 20 21 22 23 24 25 26 27 28 29 30 31 32 33 34 35 36 37 38 39 40 41 42 43 44 45 46 47 48 49 50 51 52 53 54 55 56 57 58 59 60 61 62 63 64
        </channels>
    </event>
    <event>
        <beginTime>2013-10-01T11:07:32.216000000-06:00</beginTime>
        <duration>56000000</duration>
        <code>p1  </code>
        <label></label>
        <description></description>
        <sourceDevice>Viewer</sourceDevice>
        <channels>1 2 3 4 5 6 7 8 9 10 11 12 13 14 15 16 17 18 19 20 21 22 23 24 25 26 27 28 29 30 31 32 33 34 35 36 37 38 39 40 41 42 43 44 45 46 47 48 49 50 51 52 53 54 55 56 57 58 59 60 61 62 63 64
        </channels>
    </event>
    <event>
        <beginTime>2013-10-01T11:07:32.276000000-06:00</beginTime>
        <duration>56000000</duration>
        <code>n1  </code>
        <label></label>
        <description></description>
        <sourceDevice>Viewer</sourceDevice>
        <channels>1 2 3 4 5 6 7 8 9 10 11 12 13 14 15 16 17 18 19 20 21 22 23 24 25 26 27 28 29 30 31 32 33 34 35 36 37 38 39 40 41 42 43 44 45 46 47 48 49 50 51 52 53 54 55 56 57 58 59 60 61 62 63 64
        </channels>
    </event>
    <event>
        <beginTime>2013-10-01T11:07:33.216000000-06:00</beginTime>
        <duration>56000000</duration>
        <code>p1  </code>
        <label></label>
        <description></description>
        <sourceDevice>Viewer</sourceDevice>
        <channels>1 2 3 4 5 6 7 8 9 10 11 12 13 14 15 16 17 18 19 20 21 22 23 24 25 26 27 28 29 30 31 32 33 34 35 36 37 38 39 40 41 42 43 44 45 46 47 48 49 50 51 52 53 54 55 56 57 58 59 60 61 62 63 64
        </channels>
    </event>
    <event>
        <beginTime>2013-10-01T11:07:33.276000000-06:00</beginTime>
        <duration>56000000</duration>
        <code>n1  </code>
        <label></label>
        <description></description>
        <sourceDevice>Viewer</sourceDevice>
        <channels>1 2 3 4 5 6 7 8 9 10 11 12 13 14 15 16 17 18 19 20 21 22 23 24 25 26 27 28 29 30 31 32 33 34 35 36 37 38 39 40 41 42 43 44 45 46 47 48 49 50 51 52 53 54 55 56 57 58 59 60 61 62 63 64
        </channels>
    </event>
    <event>
        <beginTime>2013-10-01T11:07:34.216000000-06:00</beginTime>
        <duration>56000000</duration>
        <code>p1  </code>
        <label></label>
        <description></description>
        <sourceDevice>Viewer</sourceDevice>
        <channels>1 2 3 4 5 6 7 8 9 10 11 12 13 14 15 16 17 18 19 20 21 22 23 24 25 26 27 28 29 30 31 32 33 34 35 36 37 38 39 40 41 42 43 44 45 46 47 48 49 50 51 52 53 54 55 56 57 58 59 60 61 62 63 64
        </channels>
    </event>
    <event>
        <beginTime>2013-10-01T11:07:34.276000000-06:00</beginTime>
        <duration>56000000</duration>
        <code>n1  </code>
        <label></label>
        <description></description>
        <sourceDevice>Viewer</sourceDevice>
        <channels>1 2 3 4 5 6 7 8 9 10 11 12 13 14 15 16 17 18 19 20 21 22 23 24 25 26 27 28 29 30 31 32 33 34 35 36 37 38 39 40 41 42 43 44 45 46 47 48 49 50 51 52 53 54 55 56 57 58 59 60 61 62 63 64
        </channels>
    </event>
</eventTrack>
