# Supplementary material for: The Visual N1 Is Sensitive to Deviations from Natural Texture Appearance
Source: PLoS One. 2015 Sep 10;10(9):e0136471. doi: 10.1371/journal.pone.0136471 (PMC4565630; doi:10.1371/journal.pone.0136471)
Supplement: S2 File — (ZIP) [file pone.0136471.s002.zip › texturePosNeg_gmi_N15/history.xml]

<?xml version="1.0" encoding="iso-8859-1" standalone="yes" ?>
<historyEntries xmlns="http://www.egi.com/history_mff" xmlns:xsi="http://www.w3.org/2001/XMLSchema-instance">
    <entry>
        <tool>
            <name>BenAverage_gmi</name>
            <kind>Combination</kind>
            <method>Averaging</method>
            <version> 2.1</version>
            <beginTime>2013-10-01T11:06:22.000000000-06:00</beginTime>
            <endTime>2013-10-01T11:06:41.000000000-06:00</endTime>
            <sourceFiles>
                <filePath type="MFFr" creator="NETs">texturePilot_jh.fil.seg.blc.blc</filePath>
                <filePath type="MFFr" creator="NETs">subj1_texturePosNeg.fil.seg.b.1</filePath>
                <filePath type="MFFr" creator="NETs">Subj2_texturePosNeg.fil.seg.b.1</filePath>
                <filePath type="MFFr" creator="NETs">subj3_texturePosNeg.fil.seg.b.1</filePath>
                <filePath type="MFFr" creator="NETs">subj4_texturePosNeg.fil.seg.b.1</filePath>
                <filePath type="MFFr" creator="NETs">subj5_texturePosNeg.fil.seg.b.1</filePath>
                <filePath type="MFFr" creator="NETs">subj6_texturePosNeg.fil.seg.b.1</filePath>
                <filePath type="MFFr" creator="NETs">subj7_texturePosNeg.fil.seg.b.1</filePath>
                <filePath type="MFFr" creator="NETs">subj8_texturePosNeg.fil.seg.b.1</filePath>
                <filePath type="MFFr" creator="NETs">subj9_texturePosNeg.fil.seg.b.1</filePath>
                <filePath type="MFFr" creator="NETs">subj11_texturePosNeg.fil.se.b.1</filePath>
                <filePath type="MFFr" creator="NETs">subj13_texturePosNeg.fil.se.b.1</filePath>
                <filePath type="MFFr" creator="NETs">subj15_texturePosNeg.fil.se.b.1</filePath>
                <filePath type="MFFr" creator="NETs">subj16_texturePosNeg .fil.s.b.1</filePath>
                <filePath type="MFFr" creator="NETs">subj17_texturePosNeg.fil.se.b.1</filePath>
            </sourceFiles>
            <settings>
                <setting>Copy events from the first file.</setting>
                <setting>Handle source files together</setting>
                <setting>Subjects are not averaged together.</setting>
            </settings>
            <results>
                <result>Subjects processed:</result>
                <result>    texturePilot_jh</result>
                <result>    subj1_texturePosNeg</result>
                <result>    Subj3_AnimacyUpInv</result>
                <result>    subj3_texturePosNeg</result>
                <result>    subj4_texturePosNeg</result>
                <result>    subj5_texturePosNeg</result>
                <result>    subj6_texturePosNeg</result>
                <result>    subj7_texturePosNeg</result>
                <result>    subj8_texturePosNeg</result>
                <result>    subj9_texturePosNeg</result>
                <result>    subj11_texturePosNeg</result>
                <result>    subj13_texturePosNeg</result>
                <result>    subj15_texturePosNeg</result>
                <result>    subj16_texturePosNeg</result>
                <result>    subj17_texturePosNeg</result>
                <result>Averaged to 4 categories and 60 segments.</result>
                <result>    1  : ÒRealNegÓ has 15 segments.</result>
                <result>    2  : ÒRealPosÓ has 15 segments.</result>
                <result>    3  : ÒSynthNegÓ has 15 segments.</result>
                <result>    4  : ÒSynthPosÓ has 15 segments.</result>
            </results>
        </tool>
    </entry>
</historyEntries>
