# Supplementary material for: The Visual N1 Is Sensitive to Deviations from Natural Texture Appearance
Source: PLoS One. 2015 Sep 10;10(9):e0136471. doi: 10.1371/journal.pone.0136471 (PMC4565630; doi:10.1371/journal.pone.0136471)
Supplement: S2 File — (ZIP) [file pone.0136471.s002.zip › texturePosNeg_gmi_N15/info.xml]

<?xml version="1.0" encoding="iso-8859-1" standalone="yes" ?>
<fileInfo xmlns="http://www.egi.com/info_mff" xmlns:xsi="http://www.w3.org/2001/XMLSchema-instance">
    <recordTime>2013-10-01T11:06:35.000000000-06:00</recordTime>
</fileInfo>
