# Supplementary material for: The Visual N1 Is Sensitive to Deviations from Natural Texture Appearance
Source: PLoS One. 2015 Sep 10;10(9):e0136471. doi: 10.1371/journal.pone.0136471 (PMC4565630; doi:10.1371/journal.pone.0136471)
Supplement: S2 File — (ZIP) [file pone.0136471.s002.zip › texturePosNeg_gmi_N15/info1.xml]

<?xml version="1.0" encoding="iso-8859-1" standalone="yes" ?>
<dataInfo xmlns="http://www.egi.com/info_n_mff" xmlns:xsi="http://www.w3.org/2001/XMLSchema-instance">
    <generalInformation>
        <fileDataType>
            <EEG>
                <EEGFile />
                <sensorLayoutName>HydroCel GSN 64 1.0 Average Reference 1.0</sensorLayoutName>
                <montageName>HydroCel GSN 64 1.0 Average Reference</montageName>
            </EEG>
        </fileDataType>
    </generalInformation>
</dataInfo>
