# Supplementary material for: The Visual N1 Is Sensitive to Deviations from Natural Texture Appearance
Source: PLoS One. 2015 Sep 10;10(9):e0136471. doi: 10.1371/journal.pone.0136471 (PMC4565630; doi:10.1371/journal.pone.0136471)
Supplement: S2 File — (ZIP) [file pone.0136471.s002.zip › texturePosNeg_gmi_N15/po_vpref.xml]

<?xml version="1.0" encoding="iso-8859-1" standalone="yes" ?>
<viewingPrefs>
    <currentCategory>1</currentCategory>
    <currentEventTrack>6</currentEventTrack>
    <currentSegments />
    <layers />
</viewingPrefs>
