# Supplementary material for: The Visual N1 Is Sensitive to Deviations from Natural Texture Appearance
Source: PLoS One. 2015 Sep 10;10(9):e0136471. doi: 10.1371/journal.pone.0136471 (PMC4565630; doi:10.1371/journal.pone.0136471)
Supplement: S2 File — (ZIP) [file pone.0136471.s002.zip › texturePosNeg_gmi_N15/sensorLayout.xml]

<?xml version="1.0" encoding="iso-8859-1" standalone="yes" ?>
<sensorLayout xmlns="http://www.egi.com/sensorLayout_mff" xmlns:xsi="http://www.w3.org/2001/XMLSchema-instance">
    <name>HydroCel GSN 64 1.0 Average Reference 1.0</name>
    <sensors>
        <sensor>
            <name>1</name>
            <number>1</number>
            <type>0</type>
            <x>162.908</x>
            <y>-158.388</y>
            <z>0.000</z>
            <originalNumber>1</originalNumber>
        </sensor>
        <sensor>
            <name>2</name>
            <number>2</number>
            <type>0</type>
            <x>79.165</x>
            <y>-141.678</y>
            <z>0.000</z>
            <originalNumber>2</originalNumber>
        </sensor>
        <sensor>
            <name>3</name>
            <number>3</number>
            <type>0</type>
            <x>46.216</x>
            <y>-121.332</y>
            <z>0.000</z>
            <originalNumber>3</originalNumber>
        </sensor>
        <sensor>
            <name>4</name>
            <number>4</number>
            <type>0</type>
            <x>0.000</x>
            <y>-64.918</y>
            <z>0.000</z>
            <originalNumber>4</originalNumber>
        </sensor>
        <sensor>
            <name>5</name>
            <number>5</number>
            <type>0</type>
            <x>76.193</x>
            <y>-179.109</y>
            <z>0.000</z>
            <originalNumber>5</originalNumber>
        </sensor>
        <sensor>
            <name>6</name>
            <number>6</number>
            <type>0</type>
            <x>0.000</x>
            <y>-129.836</y>
            <z>0.000</z>
            <originalNumber>6</originalNumber>
        </sensor>
        <sensor>
            <name>7</name>
            <number>7</number>
            <type>0</type>
            <x>-36.344</x>
            <y>-53.791</y>
            <z>0.000</z>
            <originalNumber>7</originalNumber>
        </sensor>
        <sensor>
            <name>8</name>
            <number>8</number>
            <type>0</type>
            <x>0.000</x>
            <y>-162.295</y>
            <z>0.000</z>
            <originalNumber>8</originalNumber>
        </sensor>
        <sensor>
            <name>9</name>
            <number>9</number>
            <type>0</type>
            <x>-46.216</x>
            <y>-121.332</y>
            <z>0.000</z>
            <originalNumber>9</originalNumber>
        </sensor>
        <sensor>
            <name>10</name>
            <number>10</number>
            <type>0</type>
            <x>-76.193</x>
            <y>-179.109</y>
            <z>0.000</z>
            <originalNumber>10</originalNumber>
        </sensor>
        <sensor>
            <name>11</name>
            <number>11</number>
            <type>0</type>
            <x>-79.165</x>
            <y>-141.678</y>
            <z>0.000</z>
            <originalNumber>11</originalNumber>
        </sensor>
        <sensor>
            <name>12</name>
            <number>12</number>
            <type>0</type>
            <x>-77.983</x>
            <y>-103.808</y>
            <z>0.000</z>
            <originalNumber>12</originalNumber>
        </sensor>
        <sensor>
            <name>13</name>
            <number>13</number>
            <type>0</type>
            <x>-116.268</x>
            <y>-113.232</y>
            <z>0.000</z>
            <originalNumber>13</originalNumber>
        </sensor>
        <sensor>
            <name>14</name>
            <number>14</number>
            <type>0</type>
            <x>-102.735</x>
            <y>-79.391</y>
            <z>0.000</z>
            <originalNumber>14</originalNumber>
        </sensor>
        <sensor>
            <name>15</name>
            <number>15</number>
            <type>0</type>
            <x>-83.130</x>
            <y>-50.713</y>
            <z>0.000</z>
            <originalNumber>15</originalNumber>
        </sensor>
        <sensor>
            <name>16</name>
            <number>16</number>
            <type>0</type>
            <x>-60.900</x>
            <y>-22.486</y>
            <z>0.000</z>
            <originalNumber>16</originalNumber>
        </sensor>
        <sensor>
            <name>17</name>
            <number>17</number>
            <type>0</type>
            <x>-162.908</x>
            <y>-158.388</y>
            <z>0.000</z>
            <originalNumber>17</originalNumber>
        </sensor>
        <sensor>
            <name>18</name>
            <number>18</number>
            <type>0</type>
            <x>-157.789</x>
            <y>-114.157</y>
            <z>0.000</z>
            <originalNumber>18</originalNumber>
        </sensor>
        <sensor>
            <name>19</name>
            <number>19</number>
            <type>0</type>
            <x>-145.678</x>
            <y>-70.678</y>
            <z>0.000</z>
            <originalNumber>19</originalNumber>
        </sensor>
        <sensor>
            <name>20</name>
            <number>20</number>
            <type>0</type>
            <x>-98.000</x>
            <y>-14.000</y>
            <z>0.000</z>
            <originalNumber>20</originalNumber>
        </sensor>
        <sensor>
            <name>21</name>
            <number>21</number>
            <type>0</type>
            <x>-61.307</x>
            <y>19.947</y>
            <z>0.000</z>
            <originalNumber>21</originalNumber>
        </sensor>
        <sensor>
            <name>22</name>
            <number>22</number>
            <type>0</type>
            <x>-129.739</x>
            <y>5.016</y>
            <z>0.000</z>
            <originalNumber>22</originalNumber>
        </sensor>
        <sensor>
            <name>23</name>
            <number>23</number>
            <type>0</type>
            <x>-224.744</x>
            <y>-33.403</y>
            <z>0.000</z>
            <originalNumber>23</originalNumber>
        </sensor>
        <sensor>
            <name>24</name>
            <number>24</number>
            <type>0</type>
            <x>-194.676</x>
            <y>5.503</y>
            <z>0.000</z>
            <originalNumber>24</originalNumber>
        </sensor>
        <sensor>
            <name>25</name>
            <number>25</number>
            <type>0</type>
            <x>-160.199</x>
            <y>25.997</y>
            <z>0.000</z>
            <originalNumber>25</originalNumber>
        </sensor>
        <sensor>
            <name>26</name>
            <number>26</number>
            <type>0</type>
            <x>-122.994</x>
            <y>41.591</y>
            <z>0.000</z>
            <originalNumber>26</originalNumber>
        </sensor>
        <sensor>
            <name>27</name>
            <number>27</number>
            <type>0</type>
            <x>-145.828</x>
            <y>71.232</y>
            <z>0.000</z>
            <originalNumber>27</originalNumber>
        </sensor>
        <sensor>
            <name>28</name>
            <number>28</number>
            <type>0</type>
            <x>-104.607</x>
            <y>75.973</y>
            <z>0.000</z>
            <originalNumber>28</originalNumber>
        </sensor>
        <sensor>
            <name>29</name>
            <number>29</number>
            <type>0</type>
            <x>-206.257</x>
            <y>95.309</y>
            <z>0.000</z>
            <originalNumber>29</originalNumber>
        </sensor>
        <sensor>
            <name>30</name>
            <number>30</number>
            <type>0</type>
            <x>-162.594</x>
            <y>107.203</y>
            <z>0.000</z>
            <originalNumber>30</originalNumber>
        </sensor>
        <sensor>
            <name>31</name>
            <number>31</number>
            <type>0</type>
            <x>-75.766</x>
            <y>105.437</y>
            <z>0.000</z>
            <originalNumber>31</originalNumber>
        </sensor>
        <sensor>
            <name>32</name>
            <number>32</number>
            <type>0</type>
            <x>-163.595</x>
            <y>157.678</y>
            <z>0.000</z>
            <originalNumber>32</originalNumber>
        </sensor>
        <sensor>
            <name>33</name>
            <number>33</number>
            <type>0</type>
            <x>-41.411</x>
            <y>123.055</y>
            <z>0.000</z>
            <originalNumber>33</originalNumber>
        </sensor>
        <sensor>
            <name>34</name>
            <number>34</number>
            <type>0</type>
            <x>0.000</x>
            <y>100.000</y>
            <z>0.000</z>
            <originalNumber>34</originalNumber>
        </sensor>
        <sensor>
            <name>35</name>
            <number>35</number>
            <type>0</type>
            <x>-61.551</x>
            <y>184.772</y>
            <z>0.000</z>
            <originalNumber>35</originalNumber>
        </sensor>
        <sensor>
            <name>36</name>
            <number>36</number>
            <type>0</type>
            <x>0.000</x>
            <y>131.000</y>
            <z>0.000</z>
            <originalNumber>36</originalNumber>
        </sensor>
        <sensor>
            <name>37</name>
            <number>37</number>
            <type>0</type>
            <x>0.000</x>
            <y>194.754</y>
            <z>0.000</z>
            <originalNumber>37</originalNumber>
        </sensor>
        <sensor>
            <name>38</name>
            <number>38</number>
            <type>0</type>
            <x>41.411</x>
            <y>123.055</y>
            <z>0.000</z>
            <originalNumber>38</originalNumber>
        </sensor>
        <sensor>
            <name>39</name>
            <number>39</number>
            <type>0</type>
            <x>61.551</x>
            <y>184.772</y>
            <z>0.000</z>
            <originalNumber>39</originalNumber>
        </sensor>
        <sensor>
            <name>40</name>
            <number>40</number>
            <type>0</type>
            <x>75.766</x>
            <y>105.437</y>
            <z>0.000</z>
            <originalNumber>40</originalNumber>
        </sensor>
        <sensor>
            <name>41</name>
            <number>41</number>
            <type>0</type>
            <x>61.307</x>
            <y>19.947</y>
            <z>0.000</z>
            <originalNumber>41</originalNumber>
        </sensor>
        <sensor>
            <name>42</name>
            <number>42</number>
            <type>0</type>
            <x>104.607</x>
            <y>75.973</y>
            <z>0.000</z>
            <originalNumber>42</originalNumber>
        </sensor>
        <sensor>
            <name>43</name>
            <number>43</number>
            <type>0</type>
            <x>163.595</x>
            <y>157.678</y>
            <z>0.000</z>
            <originalNumber>43</originalNumber>
        </sensor>
        <sensor>
            <name>44</name>
            <number>44</number>
            <type>0</type>
            <x>162.594</x>
            <y>107.203</y>
            <z>0.000</z>
            <originalNumber>44</originalNumber>
        </sensor>
        <sensor>
            <name>45</name>
            <number>45</number>
            <type>0</type>
            <x>145.828</x>
            <y>71.232</y>
            <z>0.000</z>
            <originalNumber>45</originalNumber>
        </sensor>
        <sensor>
            <name>46</name>
            <number>46</number>
            <type>0</type>
            <x>122.994</x>
            <y>41.591</y>
            <z>0.000</z>
            <originalNumber>46</originalNumber>
        </sensor>
        <sensor>
            <name>47</name>
            <number>47</number>
            <type>0</type>
            <x>206.257</x>
            <y>95.309</y>
            <z>0.000</z>
            <originalNumber>47</originalNumber>
        </sensor>
        <sensor>
            <name>48</name>
            <number>48</number>
            <type>0</type>
            <x>160.199</x>
            <y>25.997</y>
            <z>0.000</z>
            <originalNumber>48</originalNumber>
        </sensor>
        <sensor>
            <name>49</name>
            <number>49</number>
            <type>0</type>
            <x>129.739</x>
            <y>5.016</y>
            <z>0.000</z>
            <originalNumber>49</originalNumber>
        </sensor>
        <sensor>
            <name>50</name>
            <number>50</number>
            <type>0</type>
            <x>98.000</x>
            <y>-14.000</y>
            <z>0.000</z>
            <originalNumber>50</originalNumber>
        </sensor>
        <sensor>
            <name>51</name>
            <number>51</number>
            <type>0</type>
            <x>60.900</x>
            <y>-22.486</y>
            <z>0.000</z>
            <originalNumber>51</originalNumber>
        </sensor>
        <sensor>
            <name>52</name>
            <number>52</number>
            <type>0</type>
            <x>194.676</x>
            <y>5.503</y>
            <z>0.000</z>
            <originalNumber>52</originalNumber>
        </sensor>
        <sensor>
            <name>53</name>
            <number>53</number>
            <type>0</type>
            <x>83.130</x>
            <y>-50.713</y>
            <z>0.000</z>
            <originalNumber>53</originalNumber>
        </sensor>
        <sensor>
            <name>54</name>
            <number>54</number>
            <type>0</type>
            <x>36.344</x>
            <y>-53.791</y>
            <z>0.000</z>
            <originalNumber>54</originalNumber>
        </sensor>
        <sensor>
            <name>55</name>
            <number>55</number>
            <type>0</type>
            <x>224.744</x>
            <y>-33.403</y>
            <z>0.000</z>
            <originalNumber>55</originalNumber>
        </sensor>
        <sensor>
            <name>56</name>
            <number>56</number>
            <type>0</type>
            <x>145.678</x>
            <y>-70.678</y>
            <z>0.000</z>
            <originalNumber>56</originalNumber>
        </sensor>
        <sensor>
            <name>57</name>
            <number>57</number>
            <type>0</type>
            <x>102.735</x>
            <y>-79.391</y>
            <z>0.000</z>
            <originalNumber>57</originalNumber>
        </sensor>
        <sensor>
            <name>58</name>
            <number>58</number>
            <type>0</type>
            <x>157.789</x>
            <y>-114.157</y>
            <z>0.000</z>
            <originalNumber>58</originalNumber>
        </sensor>
        <sensor>
            <name>59</name>
            <number>59</number>
            <type>0</type>
            <x>116.268</x>
            <y>-113.232</y>
            <z>0.000</z>
            <originalNumber>59</originalNumber>
        </sensor>
        <sensor>
            <name>60</name>
            <number>60</number>
            <type>0</type>
            <x>77.983</x>
            <y>-103.808</y>
            <z>0.000</z>
            <originalNumber>60</originalNumber>
        </sensor>
        <sensor>
            <name>61</name>
            <number>61</number>
            <type>0</type>
            <x>199.967</x>
            <y>-165.659</y>
            <z>0.000</z>
            <originalNumber>61</originalNumber>
        </sensor>
        <sensor>
            <name>62</name>
            <number>62</number>
            <type>0</type>
            <x>40.269</x>
            <y>-282.180</y>
            <z>0.000</z>
            <originalNumber>62</originalNumber>
        </sensor>
        <sensor>
            <name>63</name>
            <number>63</number>
            <type>0</type>
            <x>-40.269</x>
            <y>-282.180</y>
            <z>0.000</z>
            <originalNumber>63</originalNumber>
        </sensor>
        <sensor>
            <name>64</name>
            <number>64</number>
            <type>0</type>
            <x>-199.967</x>
            <y>-165.659</y>
            <z>0.000</z>
            <originalNumber>64</originalNumber>
        </sensor>
        <sensor>
            <name>VREF</name>
            <number>1001</number>
            <type>1</type>
            <x>0.000</x>
            <y>0.000</y>
            <z>0.000</z>
        </sensor>
    </sensors>
    <originalLayout>HydroCel GSN 64 1.0</originalLayout>
</sensorLayout>
