# Supplementary material for: The Visual N1 Is Sensitive to Deviations from Natural Texture Appearance
Source: PLoS One. 2015 Sep 10;10(9):e0136471. doi: 10.1371/journal.pone.0136471 (PMC4565630; doi:10.1371/journal.pone.0136471)
Supplement: S2 File — (ZIP) [file pone.0136471.s002.zip › texturePosNeg_gmi_N15/subjects/subj11_texturePosNeg.xyz]

<?xml version="1.0" encoding="iso-8859-1" standalone="yes" ?>
<coordinates xmlns="http://www.egi.com/coordinates_mff" xmlns:xsi="http://www.w3.org/2001/XMLSchema-instance">
    <sensorLayout>
        <name>HydroCel GSN 64 1.0</name>
        <sensors>
            <sensor>
                <name></name>
                <number>1</number>
                <type>0</type>
                <x>6.607</x>
                <y>6.302</y>
                <z>-2.942</z>
            </sensor>
            <sensor>
                <name></name>
                <number>2</number>
                <type>0</type>
                <x>4.411</x>
                <y>8.715</y>
                <z>3.502</z>
            </sensor>
            <sensor>
                <name></name>
                <number>3</number>
                <type>0</type>
                <x>3.275</x>
                <y>8.157</y>
                <z>5.696</z>
            </sensor>
            <sensor>
                <name></name>
                <number>4</number>
                <type>0</type>
                <x>0.000</x>
                <y>4.346</y>
                <z>9.008</z>
            </sensor>
            <sensor>
                <name></name>
                <number>5</number>
                <type>0</type>
                <x>3.077</x>
                <y>10.142</y>
                <z>1.242</z>
            </sensor>
            <sensor>
                <name></name>
                <number>6</number>
                <type>0</type>
                <x>0.000</x>
                <y>9.090</y>
                <z>5.759</z>
            </sensor>
            <sensor>
                <name></name>
                <number>7</number>
                <type>0</type>
                <x>-2.781</x>
                <y>3.715</y>
                <z>8.686</z>
            </sensor>
            <sensor>
                <name></name>
                <number>8</number>
                <type>0</type>
                <x>0.000</x>
                <y>10.361</y>
                <z>3.545</z>
            </sensor>
            <sensor>
                <name></name>
                <number>9</number>
                <type>0</type>
                <x>-3.275</x>
                <y>8.157</y>
                <z>5.696</z>
            </sensor>
            <sensor>
                <name></name>
                <number>10</number>
                <type>0</type>
                <x>-3.077</x>
                <y>10.142</y>
                <z>1.242</z>
            </sensor>
            <sensor>
                <name></name>
                <number>11</number>
                <type>0</type>
                <x>-4.411</x>
                <y>8.715</y>
                <z>3.502</z>
            </sensor>
            <sensor>
                <name></name>
                <number>12</number>
                <type>0</type>
                <x>-5.091</x>
                <y>6.873</y>
                <z>4.983</z>
            </sensor>
            <sensor>
                <name></name>
                <number>13</number>
                <type>0</type>
                <x>-6.487</x>
                <y>6.225</y>
                <z>3.238</z>
            </sensor>
            <sensor>
                <name></name>
                <number>14</number>
                <type>0</type>
                <x>-6.332</x>
                <y>4.746</y>
                <z>5.283</z>
            </sensor>
            <sensor>
                <name></name>
                <number>15</number>
                <type>0</type>
                <x>-5.436</x>
                <y>3.080</y>
                <z>7.189</z>
            </sensor>
            <sensor>
                <name></name>
                <number>16</number>
                <type>0</type>
                <x>-4.219</x>
                <y>1.096</y>
                <z>8.707</z>
            </sensor>
            <sensor>
                <name></name>
                <number>17</number>
                <type>0</type>
                <x>-6.607</x>
                <y>6.302</y>
                <z>-2.942</z>
            </sensor>
            <sensor>
                <name></name>
                <number>18</number>
                <type>0</type>
                <x>-7.305</x>
                <y>4.711</y>
                <z>-0.407</z>
            </sensor>
            <sensor>
                <name></name>
                <number>19</number>
                <type>0</type>
                <x>-7.790</x>
                <y>3.389</y>
                <z>2.774</z>
            </sensor>
            <sensor>
                <name></name>
                <number>20</number>
                <type>0</type>
                <x>-6.255</x>
                <y>0.325</y>
                <z>7.287</z>
            </sensor>
            <sensor>
                <name></name>
                <number>21</number>
                <type>0</type>
                <x>-4.463</x>
                <y>-1.734</y>
                <z>8.863</z>
            </sensor>
            <sensor>
                <name></name>
                <number>22</number>
                <type>0</type>
                <x>-7.882</x>
                <y>-0.914</y>
                <z>5.251</z>
            </sensor>
            <sensor>
                <name></name>
                <number>23</number>
                <type>0</type>
                <x>-7.809</x>
                <y>1.459</y>
                <z>-4.059</z>
            </sensor>
            <sensor>
                <name></name>
                <number>24</number>
                <type>0</type>
                <x>-8.339</x>
                <y>-2.130</y>
                <z>-0.718</z>
            </sensor>
            <sensor>
                <name></name>
                <number>25</number>
                <type>0</type>
                <x>-8.348</x>
                <y>-2.624</y>
                <z>2.723</z>
            </sensor>
            <sensor>
                <name></name>
                <number>26</number>
                <type>0</type>
                <x>-7.691</x>
                <y>-3.438</y>
                <z>4.770</z>
            </sensor>
            <sensor>
                <name></name>
                <number>27</number>
                <type>0</type>
                <x>-7.486</x>
                <y>-5.328</y>
                <z>3.139</z>
            </sensor>
            <sensor>
                <name></name>
                <number>28</number>
                <type>0</type>
                <x>-6.657</x>
                <y>-5.131</y>
                <z>5.657</z>
            </sensor>
            <sensor>
                <name></name>
                <number>29</number>
                <type>0</type>
                <x>-7.512</x>
                <y>-4.269</y>
                <z>-3.414</z>
            </sensor>
            <sensor>
                <name></name>
                <number>30</number>
                <type>0</type>
                <x>-6.889</x>
                <y>-6.570</y>
                <z>0.059</z>
            </sensor>
            <sensor>
                <name></name>
                <number>31</number>
                <type>0</type>
                <x>-4.700</x>
                <y>-6.920</y>
                <z>6.125</z>
            </sensor>
            <sensor>
                <name></name>
                <number>32</number>
                <type>0</type>
                <x>-6.169</x>
                <y>-6.701</y>
                <z>-3.301</z>
            </sensor>
            <sensor>
                <name></name>
                <number>33</number>
                <type>0</type>
                <x>-2.106</x>
                <y>-8.395</y>
                <z>5.963</z>
            </sensor>
            <sensor>
                <name></name>
                <number>34</number>
                <type>0</type>
                <x>0.000</x>
                <y>-7.622</y>
                <z>7.380</z>
            </sensor>
            <sensor>
                <name></name>
                <number>35</number>
                <type>0</type>
                <x>-3.126</x>
                <y>-9.826</y>
                <z>0.273</z>
            </sensor>
            <sensor>
                <name></name>
                <number>36</number>
                <type>0</type>
                <x>0.000</x>
                <y>-8.938</y>
                <z>5.351</z>
            </sensor>
            <sensor>
                <name></name>
                <number>37</number>
                <type>0</type>
                <x>0.000</x>
                <y>-10.270</y>
                <z>0.557</z>
            </sensor>
            <sensor>
                <name></name>
                <number>38</number>
                <type>0</type>
                <x>2.106</x>
                <y>-8.395</y>
                <z>5.963</z>
            </sensor>
            <sensor>
                <name></name>
                <number>39</number>
                <type>0</type>
                <x>3.126</x>
                <y>-9.826</y>
                <z>0.273</z>
            </sensor>
            <sensor>
                <name></name>
                <number>40</number>
                <type>0</type>
                <x>4.700</x>
                <y>-6.920</y>
                <z>6.125</z>
            </sensor>
            <sensor>
                <name></name>
                <number>41</number>
                <type>0</type>
                <x>4.463</x>
                <y>-1.734</y>
                <z>8.863</z>
            </sensor>
            <sensor>
                <name></name>
                <number>42</number>
                <type>0</type>
                <x>6.657</x>
                <y>-5.131</y>
                <z>5.657</z>
            </sensor>
            <sensor>
                <name></name>
                <number>43</number>
                <type>0</type>
                <x>6.169</x>
                <y>-6.701</y>
                <z>-3.301</z>
            </sensor>
            <sensor>
                <name></name>
                <number>44</number>
                <type>0</type>
                <x>6.889</x>
                <y>-6.570</y>
                <z>0.059</z>
            </sensor>
            <sensor>
                <name></name>
                <number>45</number>
                <type>0</type>
                <x>7.486</x>
                <y>-5.328</y>
                <z>3.139</z>
            </sensor>
            <sensor>
                <name></name>
                <number>46</number>
                <type>0</type>
                <x>7.691</x>
                <y>-3.438</y>
                <z>4.770</z>
            </sensor>
            <sensor>
                <name></name>
                <number>47</number>
                <type>0</type>
                <x>7.512</x>
                <y>-4.269</y>
                <z>-3.414</z>
            </sensor>
            <sensor>
                <name></name>
                <number>48</number>
                <type>0</type>
                <x>8.348</x>
                <y>-2.624</y>
                <z>2.723</z>
            </sensor>
            <sensor>
                <name></name>
                <number>49</number>
                <type>0</type>
                <x>7.882</x>
                <y>-0.914</y>
                <z>5.251</z>
            </sensor>
            <sensor>
                <name></name>
                <number>50</number>
                <type>0</type>
                <x>6.255</x>
                <y>0.325</y>
                <z>7.287</z>
            </sensor>
            <sensor>
                <name></name>
                <number>51</number>
                <type>0</type>
                <x>4.219</x>
                <y>1.096</y>
                <z>8.707</z>
            </sensor>
            <sensor>
                <name></name>
                <number>52</number>
                <type>0</type>
                <x>8.339</x>
                <y>-2.130</y>
                <z>-0.718</z>
            </sensor>
            <sensor>
                <name></name>
                <number>53</number>
                <type>0</type>
                <x>5.436</x>
                <y>3.080</y>
                <z>7.189</z>
            </sensor>
            <sensor>
                <name></name>
                <number>54</number>
                <type>0</type>
                <x>2.781</x>
                <y>3.715</y>
                <z>8.686</z>
            </sensor>
            <sensor>
                <name></name>
                <number>55</number>
                <type>0</type>
                <x>7.809</x>
                <y>1.459</y>
                <z>-4.059</z>
            </sensor>
            <sensor>
                <name></name>
                <number>56</number>
                <type>0</type>
                <x>7.790</x>
                <y>3.389</y>
                <z>2.774</z>
            </sensor>
            <sensor>
                <name></name>
                <number>57</number>
                <type>0</type>
                <x>6.332</x>
                <y>4.746</y>
                <z>5.283</z>
            </sensor>
            <sensor>
                <name></name>
                <number>58</number>
                <type>0</type>
                <x>7.305</x>
                <y>4.711</y>
                <z>-0.407</z>
            </sensor>
            <sensor>
                <name></name>
                <number>59</number>
                <type>0</type>
                <x>6.487</x>
                <y>6.225</y>
                <z>3.238</z>
            </sensor>
            <sensor>
                <name></name>
                <number>60</number>
                <type>0</type>
                <x>5.091</x>
                <y>6.873</y>
                <z>4.983</z>
            </sensor>
            <sensor>
                <name></name>
                <number>61</number>
                <type>0</type>
                <x>6.984</x>
                <y>5.164</y>
                <z>-5.033</z>
            </sensor>
            <sensor>
                <name></name>
                <number>62</number>
                <type>0</type>
                <x>4.273</x>
                <y>7.590</y>
                <z>-7.455</z>
            </sensor>
            <sensor>
                <name></name>
                <number>63</number>
                <type>0</type>
                <x>-4.273</x>
                <y>7.590</y>
                <z>-7.455</z>
            </sensor>
            <sensor>
                <name></name>
                <number>64</number>
                <type>0</type>
                <x>-6.984</x>
                <y>5.164</y>
                <z>-5.033</z>
            </sensor>
            <sensor>
                <name>Vertex Reference</name>
                <number>1001</number>
                <type>1</type>
                <x>0.000</x>
                <y>0.000</y>
                <z>10.159</z>
            </sensor>
            <sensor>
                <name>Nasion</name>
                <number>2002</number>
                <type>2</type>
                <x>0.000</x>
                <y>10.356</y>
                <z>-2.694</z>
            </sensor>
            <sensor>
                <name>Left periauricular point</name>
                <number>2011</number>
                <type>2</type>
                <x>-6.712</x>
                <y>0.046</y>
                <z>-3.712</z>
            </sensor>
            <sensor>
                <name>Right periauricular point</name>
                <number>2010</number>
                <type>2</type>
                <x>6.712</x>
                <y>0.046</y>
                <z>-3.712</z>
            </sensor>
        </sensors>
    </sensorLayout>
    <acqTime>2006-03-01T09:33:00.000000000-06:00</acqTime>
    <acqMethod>An Average of Many Data Sets</acqMethod>
    <defaultSubject>true</defaultSubject>
</coordinates>
