# Supplementary material for: The Visual N1 Is Sensitive to Deviations from Natural Texture Appearance
Source: PLoS One. 2015 Sep 10;10(9):e0136471. doi: 10.1371/journal.pone.0136471 (PMC4565630; doi:10.1371/journal.pone.0136471)
Supplement: S2 File — (ZIP) [file pone.0136471.s002.zip › texturePosNeg_gmi_N15/subjects/texturePilot_jh.xml]

<?xml version="1.0" encoding="iso-8859-1" standalone="yes" ?>
<patient xmlns="http://www.egi.com/subject_mff" xmlns:xsi="http://www.w3.org/2001/XMLSchema-instance">
    <fields>
        <field>
            <name>localIdentifier</name>
            <data dataType="string">texturePilot_jh</data>
        </field>
    </fields>
</patient>
